# Supplementary material for: 1-(4-Bromo­phenyl­sulfon­yl)-2-methyl­naphtho­[2,1-b]furan
Source: Acta Crystallogr Sect E Struct Rep Online. 2012 Jul 4;68(Pt 8):o2324. doi: 10.1107/S160053681202939X (PMC3414189; doi:10.1107/S160053681202939X)
Supplement: Supplementary file 1 [file e-68-o2324-sup1.cif]

##############################################################################
#                                                                            #
# This CIF contains the data in a paper accepted for publication in          #
# Acta Crystallographica Section E. It conforms to the requirements of       #
# Notes for Authors for Acta Crystallographica Section E, and has been       #
# peer reviewed under the auspices of the IUCr Commission on Journals.       #
#                                                                            #
# Full details of the Crystallographic Information File format               #
# are given in the paper "The Crystallographic Information File (CIF):       #
# a New Standard Archive File for Crystallography" by S. R. Hall, F. H.      #
# Allen and I. D. Brown [Acta Cryst. (1991), A47, 655-685].                  #
#                                                                            #
# The current version of the core CIF dictionary is obtainable from          #
# ftp://ftp.iucr.org/pub/cif_core.dic.                                       #
#                                                                            #
# Software is freely available for graphical display of the structure(s)     #
# in this CIF. For information consult the CIF software page                 #
# http://www.iucr.org/resources/cif/software.                                #
#                                                                            #
# This file may be used for bona fide research purposes within the           #
# scientific community so long as proper attribution is given to the journal # 
# article from which it was obtained.                                        #
#                                                                            #
##############################################################################
data_global
_audit_creation_method     'form.cif (version 2.0)'
_journal_data_validation_number     ?
_journal_date_recd_electronic     2012-06-25
_journal_date_accepted     2012-06-28
_journal_name_full     'Acta Crystallographica, Section E'
_journal_year     2012
_journal_volume     68
_journal_issue      8
_journal_page_first     o2324
_journal_page_last     o2324
_journal_paper_category     QO
_journal_paper_doi     10.1107/S160053681202939X
_journal_coeditor_code     FF2074
_publ_contact_author_name     'Prof. Uk Lee'
_publ_contact_author_address
;
Department of Chemistry, Pukyong National University, 599-1 Daeyeon 3-dong
Nam-gu, Busan 608-737, Republic of Korea
;
_publ_contact_author_email     'uklee@pknu.ac.kr'
_publ_contact_author_fax     '+82-51-629-5583'
_publ_contact_author_phone     '+82-51-629-5596'
_publ_section_title
;
1-(4-Bromophenylsulfonyl)-2-methylnaphtho[2,1-<i>b</i>]furan
;
loop_
    _publ_author_name
    _publ_author_address
    'Choi, Hong Dae'
;
 Department of Chemistry, Dongeui University, San 24 Kaya-dong
 Busanjin-gu, Busan 614-714, Republic of Korea
;
    'Seo, Pil Ja'
;
 Department of Chemistry, Dongeui University, San 24 Kaya-dong
 Busanjin-gu, Busan 614-714, Republic of Korea
;
    'Lee, Uk'
;
 Department of Chemistry, Pukyong National University,
 599-1 Daeyeon 3-dong
 Nam-gu, Busan 608-737, Republic of Korea
;
data_I
_chemical_name_systematic
;
1-(4-Bromophenylsulfonyl)-2-methylnaphtho[2,1-<i>b</i>]furan
;
_chemical_name_common     ?
_chemical_formula_moiety     'C19 H13 Br O3 S'
_chemical_formula_sum     'C19 H13 Br O3 S'
_chemical_formula_iupac     'C19 H13 Br O3 S'
_chemical_formula_weight     401.26
_chemical_melting_point     ?
_symmetry_cell_setting     triclinic
_symmetry_space_group_name_H-M     'P -1'
_symmetry_space_group_name_Hall     '-P 1'
loop_
    _symmetry_equiv_pos_as_xyz
    'x, y, z'
    '-x, -y, -z'
_cell_length_a     6.9579(2)
_cell_length_b     10.9709(4)
_cell_length_c     11.4207(4)
_cell_angle_alpha     110.510(2)
_cell_angle_beta     105.886(2)
_cell_angle_gamma     91.656(2)
_cell_volume     777.77(5)
_cell_formula_units_Z     2
_cell_measurement_reflns_used     6011
_cell_measurement_theta_min     2.24
_cell_measurement_theta_max     27.87
_cell_measurement_temperature     173(2)
_exptl_crystal_description     'block'
_exptl_crystal_colour     'colourless'
_exptl_crystal_size_max     0.29
_exptl_crystal_size_mid     0.129
_exptl_crystal_size_min     0.102
_exptl_crystal_density_diffrn     1.713
_exptl_crystal_density_meas     ?
_exptl_crystal_density_method     'not measured'
_exptl_crystal_F_000     404
_exptl_absorpt_coefficient_mu     2.792
_exptl_absorpt_correction_type     multi-scan
_exptl_absorpt_process_details     '(<i>SADABS</i>; Bruker, 2009)'
_exptl_absorpt_correction_T_min     0.5545
_exptl_absorpt_correction_T_max     0.7457
_exptl_special_details     ?
_diffrn_ambient_temperature     173(2)
_diffrn_radiation_type     MoK\a
_diffrn_radiation_wavelength     0.71073
_diffrn_radiation_source     'rotating anode'
_diffrn_radiation_monochromator     'graphite multilayer'
_diffrn_measurement_device_type     'Bruker SMART APEXII CCD'
_diffrn_measurement_method     '\f and \w scans'
_diffrn_detector_area_resol_mean     10.0
_diffrn_reflns_number     14423
_diffrn_reflns_av_R_equivalents     0.0362
_diffrn_reflns_av_sigmaI/netI     0.0349
_diffrn_reflns_theta_min     2.00
_diffrn_reflns_theta_max     28.34
_diffrn_reflns_theta_full     28.34
_diffrn_measured_fraction_theta_max     0.995
_diffrn_measured_fraction_theta_full     0.995
_diffrn_reflns_limit_h_min     -9
_diffrn_reflns_limit_h_max     8
_diffrn_reflns_limit_k_min     -14
_diffrn_reflns_limit_k_max     14
_diffrn_reflns_limit_l_min     -15
_diffrn_reflns_limit_l_max     15
_diffrn_standards_number     0
_diffrn_standards_interval_count     ?
_diffrn_standards_interval_time     ?
_diffrn_standards_decay_%     ?
_refine_special_details
;
 Refinement of F^2^ against ALL reflections.  The weighted R-factor wR and
 goodness of fit S are based on F^2^, conventional R-factors R are based
 on F, with F set to zero for negative F^2^. The threshold expression of
 F^2^ > 2sigma(F^2^) is used only for calculating R-factors(gt) etc. and is
 not relevant to the choice of reflections for refinement.  R-factors based
 on F^2^ are statistically about twice as large as those based on F, and R-
 factors based on ALL data will be even larger.
;
_reflns_number_total     3876
_reflns_number_gt     3201
_reflns_threshold_expression     I>2\s(I)
_refine_ls_structure_factor_coef     Fsqd
_refine_ls_matrix_type     full
_refine_ls_R_factor_all     0.0433
_refine_ls_R_factor_gt     0.0323
_refine_ls_wR_factor_gt     0.0790
_refine_ls_wR_factor_ref     0.0838
_refine_ls_goodness_of_fit_ref     1.049
_refine_ls_restrained_S_all     1.049
_refine_ls_number_reflns     3876
_refine_ls_number_parameters     218
_refine_ls_number_restraints     0
_refine_ls_hydrogen_treatment     constr
_refine_ls_weighting_scheme     calc
_refine_ls_weighting_details
         'calc w=1/[\s^2^(Fo^2^)+(0.0411P)^2^+0.2709P] where P=(Fo^2^+2Fc^2^)/3'
_atom_sites_solution_hydrogens     difmap
_atom_sites_solution_primary     direct
_atom_sites_solution_secondary     difmap
_refine_ls_shift/su_max     0.001
_refine_ls_shift/su_mean     0.000
_refine_diff_density_max     0.487
_refine_diff_density_min     -0.348
_refine_ls_extinction_method     none
_refine_ls_extinction_coef     ?
loop_
    _atom_type_symbol
    _atom_type_description
    _atom_type_scat_dispersion_real
    _atom_type_scat_dispersion_imag
    _atom_type_scat_source
    'C' 'C' 0.0033 0.0016
                         'International Tables Vol C Tables 4.2.6.8 and 6.1.1.4'
    'H' 'H' 0.0000 0.0000
                         'International Tables Vol C Tables 4.2.6.8 and 6.1.1.4'
    'O' 'O' 0.0106 0.0060
                         'International Tables Vol C Tables 4.2.6.8 and 6.1.1.4'
    'S' 'S' 0.1246 0.1234
                         'International Tables Vol C Tables 4.2.6.8 and 6.1.1.4'
    'Br' 'Br' -0.2901 2.4595
                         'International Tables Vol C Tables 4.2.6.8 and 6.1.1.4'
_computing_data_collection     '<i>APEX2</i> (Bruker, 2009)'
_computing_cell_refinement     '<i>SAINT</i> (Bruker, 2009)'
_computing_data_reduction     '<i>SAINT</i> (Bruker, 2009)'
_computing_structure_solution     '<i>SHELXS97</i> (Sheldrick, 2008)'
_computing_structure_refinement     '<i>SHELXL97</i> (Sheldrick, 2008)'
_computing_molecular_graphics
        '<i>ORTEP-3</i> (Farrugia, 1997) and <i>DIAMOND</i> (Brandenburg, 1998)'
_computing_publication_material     '<i>SHELXL97</i> (Sheldrick, 2008)'
loop_
    _atom_site_type_symbol
    _atom_site_label
    _atom_site_fract_x
    _atom_site_fract_y
    _atom_site_fract_z
    _atom_site_U_iso_or_equiv
    _atom_site_adp_type
    _atom_site_calc_flag
    _atom_site_refinement_flags
    _atom_site_occupancy
    _atom_site_symmetry_multiplicity
    _atom_site_disorder_assembly
    _atom_site_disorder_group
    Br Br1 1.25056(3) 0.78521(2) 1.20765(2) 0.04071(10) Uani d . 1 2 . .
    S S1 0.33058(8) 0.71206(4) 0.86111(5) 0.02364(12) Uani d . 1 2 . .
    O O1 0.2860(2) 0.71224(15) 0.51468(15) 0.0292(3) Uani d . 1 2 . .
    O O2 0.2305(2) 0.60540(13) 0.87692(14) 0.0279(3) Uani d . 1 2 . .
    O O3 0.2685(2) 0.83982(14) 0.90608(16) 0.0316(3) Uani d . 1 2 . .
    C C1 0.3103(3) 0.67109(19) 0.6958(2) 0.0239(4) Uani d . 1 2 . .
    C C2 0.2740(3) 0.54502(19) 0.5872(2) 0.0230(4) Uani d . 1 2 . .
    C C3 0.2529(3) 0.40719(19) 0.5655(2) 0.0237(4) Uani d . 1 2 . .
    C C4 0.2678(3) 0.3548(2) 0.6634(2) 0.0290(4) Uani d . 1 2 . .
    H H4 0.2924 0.4128 0.7518 0.035 Uiso calc R 1 2 . .
    C C5 0.2476(4) 0.2215(2) 0.6336(2) 0.0337(5) Uani d . 1 2 . .
    H H5 0.2587 0.1886 0.7015 0.040 Uiso calc R 1 2 . .
    C C6 0.2108(4) 0.1340(2) 0.5044(2) 0.0366(5) Uani d . 1 2 . .
    H H6 0.1970 0.0419 0.4844 0.044 Uiso calc R 1 2 . .
    C C7 0.1949(3) 0.1816(2) 0.4076(2) 0.0342(5) Uani d . 1 2 . .
    H H7 0.1694 0.1215 0.3199 0.041 Uiso calc R 1 2 . .
    C C8 0.2153(3) 0.3179(2) 0.4338(2) 0.0270(4) Uani d . 1 2 . .
    C C9 0.1972(3) 0.3626(2) 0.3291(2) 0.0321(5) Uani d . 1 2 . .
    H H9 0.1690 0.3001 0.2422 0.038 Uiso calc R 1 2 . .
    C C10 0.2193(3) 0.4924(2) 0.3507(2) 0.0310(5) Uani d . 1 2 . .
    H H10 0.2082 0.5229 0.2812 0.037 Uiso calc R 1 2 . .
    C C11 0.2592(3) 0.5787(2) 0.4802(2) 0.0270(4) Uani d . 1 2 . .
    C C12 0.3190(3) 0.7668(2) 0.6459(2) 0.0272(4) Uani d . 1 2 . .
    C C13 0.3533(4) 0.9123(2) 0.6993(2) 0.0350(5) Uani d . 1 2 . .
    H H13A 0.4214 0.9430 0.6481 0.053 Uiso calc R 1 2 . .
    H H13B 0.4376 0.9444 0.7911 0.053 Uiso calc R 1 2 . .
    H H13C 0.2234 0.9458 0.6940 0.053 Uiso calc R 1 2 . .
    C C14 0.5890(3) 0.72911(18) 0.94600(19) 0.0234(4) Uani d . 1 2 . .
    C C15 0.6697(3) 0.62392(19) 0.9740(2) 0.0274(4) Uani d . 1 2 . .
    H H15 0.5888 0.5408 0.9405 0.033 Uiso calc R 1 2 . .
    C C16 0.8677(3) 0.6410(2) 1.0507(2) 0.0284(4) Uani d . 1 2 . .
    H H16 0.9231 0.5704 1.0717 0.034 Uiso calc R 1 2 . .
    C C17 0.9844(3) 0.7619(2) 1.0966(2) 0.0280(4) Uani d . 1 2 . .
    C C18 0.9081(3) 0.8657(2) 1.0663(2) 0.0310(5) Uani d . 1 2 . .
    H H18 0.9915 0.9474 1.0965 0.037 Uiso calc R 1 2 . .
    C C19 0.7094(3) 0.84936(19) 0.9916(2) 0.0280(4) Uani d . 1 2 . .
    H H19 0.6548 0.9205 0.9713 0.034 Uiso calc R 1 2 . .
loop_
    _atom_site_aniso_label
    _atom_site_aniso_U_11
    _atom_site_aniso_U_22
    _atom_site_aniso_U_33
    _atom_site_aniso_U_12
    _atom_site_aniso_U_13
    _atom_site_aniso_U_23
    Br1 0.03136(14) 0.04733(16) 0.03750(15) -0.00121(10) -0.00038(10)
                                                                     0.01757(12)
    S1 0.0257(2) 0.0192(2) 0.0267(3) 0.00392(18) 0.0099(2) 0.00780(19)
    O1 0.0271(8) 0.0331(8) 0.0317(8) 0.0034(6) 0.0083(7) 0.0178(7)
    O2 0.0308(8) 0.0245(7) 0.0309(8) 0.0017(6) 0.0122(7) 0.0113(6)
    O3 0.0346(8) 0.0241(7) 0.0386(9) 0.0103(6) 0.0165(7) 0.0102(6)
    C1 0.0223(10) 0.0236(9) 0.0261(10) 0.0041(8) 0.0067(8) 0.0100(8)
    C2 0.0161(9) 0.0265(9) 0.0263(10) 0.0037(7) 0.0062(8) 0.0101(8)
    C3 0.0161(9) 0.0245(9) 0.0269(10) 0.0035(7) 0.0041(8) 0.0072(8)
    C4 0.0297(11) 0.0254(10) 0.0304(11) 0.0052(8) 0.0068(9) 0.0100(9)
    C5 0.0369(12) 0.0254(10) 0.0367(13) 0.0050(9) 0.0075(10) 0.0119(10)
    C6 0.0354(12) 0.0223(10) 0.0458(14) 0.0048(9) 0.0109(11) 0.0064(10)
    C7 0.0295(11) 0.0288(11) 0.0328(12) 0.0015(9) 0.0077(10) -0.0007(9)
    C8 0.0176(9) 0.0305(10) 0.0292(11) 0.0035(8) 0.0067(8) 0.0070(9)
    C9 0.0243(10) 0.0408(12) 0.0245(11) 0.0016(9) 0.0066(9) 0.0050(9)
    C10 0.0241(10) 0.0431(12) 0.0275(11) 0.0044(9) 0.0077(9) 0.0153(10)
    C11 0.0190(9) 0.0314(10) 0.0325(11) 0.0056(8) 0.0079(8) 0.0139(9)
    C12 0.0233(10) 0.0285(10) 0.0319(11) 0.0046(8) 0.0088(9) 0.0134(9)
    C13 0.0399(13) 0.0276(11) 0.0429(14) 0.0050(9) 0.0135(11) 0.0186(10)
    C14 0.0263(10) 0.0204(9) 0.0231(10) 0.0033(7) 0.0085(8) 0.0068(8)
    C15 0.0298(11) 0.0200(9) 0.0318(11) 0.0026(8) 0.0103(9) 0.0084(8)
    C16 0.0311(11) 0.0257(10) 0.0304(11) 0.0060(8) 0.0101(9) 0.0120(9)
    C17 0.0263(10) 0.0319(11) 0.0250(11) 0.0020(8) 0.0076(9) 0.0100(9)
    C18 0.0335(11) 0.0259(10) 0.0287(11) -0.0037(9) 0.0056(9) 0.0079(9)
    C19 0.0344(11) 0.0207(9) 0.0278(11) 0.0032(8) 0.0080(9) 0.0091(8)
_geom_special_details
;
 All esds (except the esd in the dihedral angle between two l.s. planes)
 are estimated using the full covariance matrix.  The cell esds are taken
 into account individually in the estimation of esds in distances, angles
 and torsion angles; correlations between esds in cell parameters are only
 used when they are defined by crystal symmetry.  An approximate (isotropic)
 treatment of cell esds is used for estimating esds involving l.s. planes.
;
loop_
    _geom_bond_atom_site_label_1
    _geom_bond_atom_site_label_2
    _geom_bond_site_symmetry_2
    _geom_bond_distance
    _geom_bond_publ_flag
    Br1 C17 . 1.888(2) ?
    S1 O2 . 1.4340(14) ?
    S1 O3 . 1.4376(15) ?
    S1 C1 . 1.744(2) ?
    S1 C14 . 1.763(2) ?
    O1 C12 . 1.353(3) ?
    O1 C11 . 1.370(2) ?
    C1 C12 . 1.366(3) ?
    C1 C2 . 1.457(3) ?
    C2 C11 . 1.375(3) ?
    C2 C3 . 1.440(3) ?
    C3 C4 . 1.407(3) ?
    C3 C8 . 1.424(3) ?
    C4 C5 . 1.374(3) ?
    C4 H4 . 0.9500 ?
    C5 C6 . 1.396(3) ?
    C5 H5 . 0.9500 ?
    C6 C7 . 1.360(3) ?
    C6 H6 . 0.9500 ?
    C7 C8 . 1.413(3) ?
    C7 H7 . 0.9500 ?
    C8 C9 . 1.421(3) ?
    C9 C10 . 1.354(3) ?
    C9 H9 . 0.9500 ?
    C10 C11 . 1.393(3) ?
    C10 H10 . 0.9500 ?
    C12 C13 . 1.482(3) ?
    C13 H13A . 0.9800 ?
    C13 H13B . 0.9800 ?
    C13 H13C . 0.9800 ?
    C14 C19 . 1.389(3) ?
    C14 C15 . 1.396(3) ?
    C15 C16 . 1.382(3) ?
    C15 H15 . 0.9500 ?
    C16 C17 . 1.383(3) ?
    C16 H16 . 0.9500 ?
    C17 C18 . 1.381(3) ?
    C18 C19 . 1.380(3) ?
    C18 H18 . 0.9500 ?
    C19 H19 . 0.9500 ?
loop_
    _geom_angle_atom_site_label_1
    _geom_angle_atom_site_label_2
    _geom_angle_atom_site_label_3
    _geom_angle_site_symmetry_1
    _geom_angle_site_symmetry_3
    _geom_angle
    _geom_angle_publ_flag
    O2 S1 O3 . . 118.77(9) ?
    O2 S1 C1 . . 109.36(9) ?
    O3 S1 C1 . . 107.02(9) ?
    O2 S1 C14 . . 107.25(9) ?
    O3 S1 C14 . . 106.85(9) ?
    C1 S1 C14 . . 107.03(9) ?
    C12 O1 C11 . . 107.05(16) ?
    C12 C1 C2 . . 107.19(18) ?
    C12 C1 S1 . . 120.68(16) ?
    C2 C1 S1 . . 132.06(15) ?
    C11 C2 C3 . . 117.54(19) ?
    C11 C2 C1 . . 103.83(17) ?
    C3 C2 C1 . . 138.62(19) ?
    C4 C3 C8 . . 118.08(19) ?
    C4 C3 C2 . . 125.39(19) ?
    C8 C3 C2 . . 116.52(19) ?
    C5 C4 C3 . . 121.3(2) ?
    C5 C4 H4 . . 119.4 ?
    C3 C4 H4 . . 119.4 ?
    C4 C5 C6 . . 120.6(2) ?
    C4 C5 H5 . . 119.7 ?
    C6 C5 H5 . . 119.7 ?
    C7 C6 C5 . . 119.4(2) ?
    C7 C6 H6 . . 120.3 ?
    C5 C6 H6 . . 120.3 ?
    C6 C7 C8 . . 121.9(2) ?
    C6 C7 H7 . . 119.1 ?
    C8 C7 H7 . . 119.1 ?
    C7 C8 C9 . . 119.7(2) ?
    C7 C8 C3 . . 118.7(2) ?
    C9 C8 C3 . . 121.7(2) ?
    C10 C9 C8 . . 121.3(2) ?
    C10 C9 H9 . . 119.3 ?
    C8 C9 H9 . . 119.3 ?
    C9 C10 C11 . . 116.5(2) ?
    C9 C10 H10 . . 121.8 ?
    C11 C10 H10 . . 121.8 ?
    O1 C11 C2 . . 111.59(18) ?
    O1 C11 C10 . . 121.95(19) ?
    C2 C11 C10 . . 126.4(2) ?
    O1 C12 C1 . . 110.30(18) ?
    O1 C12 C13 . . 113.74(18) ?
    C1 C12 C13 . . 136.0(2) ?
    C12 C13 H13A . . 109.5 ?
    C12 C13 H13B . . 109.5 ?
    H13A C13 H13B . . 109.5 ?
    C12 C13 H13C . . 109.5 ?
    H13A C13 H13C . . 109.5 ?
    H13B C13 H13C . . 109.5 ?
    C19 C14 C15 . . 120.02(19) ?
    C19 C14 S1 . . 119.99(16) ?
    C15 C14 S1 . . 119.88(15) ?
    C16 C15 C14 . . 119.82(18) ?
    C16 C15 H15 . . 120.1 ?
    C14 C15 H15 . . 120.1 ?
    C15 C16 C17 . . 119.3(2) ?
    C15 C16 H16 . . 120.4 ?
    C17 C16 H16 . . 120.4 ?
    C18 C17 C16 . . 121.5(2) ?
    C18 C17 Br1 . . 119.98(16) ?
    C16 C17 Br1 . . 118.51(17) ?
    C19 C18 C17 . . 119.25(19) ?
    C19 C18 H18 . . 120.4 ?
    C17 C18 H18 . . 120.4 ?
    C18 C19 C14 . . 120.12(19) ?
    C18 C19 H19 . . 119.9 ?
    C14 C19 H19 . . 119.9 ?
loop_
    _geom_torsion_atom_site_label_1
    _geom_torsion_atom_site_label_2
    _geom_torsion_atom_site_label_3
    _geom_torsion_atom_site_label_4
    _geom_torsion_site_symmetry_1
    _geom_torsion_site_symmetry_2
    _geom_torsion_site_symmetry_3
    _geom_torsion_site_symmetry_4
    _geom_torsion
    _geom_torsion_publ_flag
    O2 S1 C1 C12 . . . . 154.18(16) ?
    O3 S1 C1 C12 . . . . 24.32(19) ?
    C14 S1 C1 C12 . . . . -89.95(18) ?
    O2 S1 C1 C2 . . . . -22.4(2) ?
    O3 S1 C1 C2 . . . . -152.26(19) ?
    C14 S1 C1 C2 . . . . 93.5(2) ?
    C12 C1 C2 C11 . . . . -1.5(2) ?
    S1 C1 C2 C11 . . . . 175.45(16) ?
    C12 C1 C2 C3 . . . . 178.0(2) ?
    S1 C1 C2 C3 . . . . -5.0(4) ?
    C11 C2 C3 C4 . . . . 178.58(19) ?
    C1 C2 C3 C4 . . . . -0.9(4) ?
    C11 C2 C3 C8 . . . . -0.9(3) ?
    C1 C2 C3 C8 . . . . 179.6(2) ?
    C8 C3 C4 C5 . . . . 0.2(3) ?
    C2 C3 C4 C5 . . . . -179.3(2) ?
    C3 C4 C5 C6 . . . . -0.2(4) ?
    C4 C5 C6 C7 . . . . 0.0(4) ?
    C5 C6 C7 C8 . . . . 0.2(3) ?
    C6 C7 C8 C9 . . . . -179.9(2) ?
    C6 C7 C8 C3 . . . . -0.2(3) ?
    C4 C3 C8 C7 . . . . 0.0(3) ?
    C2 C3 C8 C7 . . . . 179.52(18) ?
    C4 C3 C8 C9 . . . . 179.72(19) ?
    C2 C3 C8 C9 . . . . -0.7(3) ?
    C7 C8 C9 C10 . . . . -178.8(2) ?
    C3 C8 C9 C10 . . . . 1.4(3) ?
    C8 C9 C10 C11 . . . . -0.4(3) ?
    C12 O1 C11 C2 . . . . 0.1(2) ?
    C12 O1 C11 C10 . . . . 179.18(19) ?
    C3 C2 C11 O1 . . . . -178.77(16) ?
    C1 C2 C11 O1 . . . . 0.9(2) ?
    C3 C2 C11 C10 . . . . 2.2(3) ?
    C1 C2 C11 C10 . . . . -178.2(2) ?
    C9 C10 C11 O1 . . . . 179.53(18) ?
    C9 C10 C11 C2 . . . . -1.5(3) ?
    C11 O1 C12 C1 . . . . -1.1(2) ?
    C11 O1 C12 C13 . . . . 179.40(17) ?
    C2 C1 C12 O1 . . . . 1.6(2) ?
    S1 C1 C12 O1 . . . . -175.75(14) ?
    C2 C1 C12 C13 . . . . -179.0(2) ?
    S1 C1 C12 C13 . . . . 3.7(4) ?
    O2 S1 C14 C19 . . . . -155.16(16) ?
    O3 S1 C14 C19 . . . . -26.80(19) ?
    C1 S1 C14 C19 . . . . 87.57(18) ?
    O2 S1 C14 C15 . . . . 21.08(19) ?
    O3 S1 C14 C15 . . . . 149.44(16) ?
    C1 S1 C14 C15 . . . . -96.18(17) ?
    C19 C14 C15 C16 . . . . 2.1(3) ?
    S1 C14 C15 C16 . . . . -174.17(15) ?
    C14 C15 C16 C17 . . . . -1.2(3) ?
    C15 C16 C17 C18 . . . . -0.7(3) ?
    C15 C16 C17 Br1 . . . . 177.18(15) ?
    C16 C17 C18 C19 . . . . 1.8(3) ?
    Br1 C17 C18 C19 . . . . -176.05(16) ?
    C17 C18 C19 C14 . . . . -1.0(3) ?
    C15 C14 C19 C18 . . . . -1.0(3) ?
    S1 C14 C19 C18 . . . . 175.27(16) ?
loop_
    _geom_hbond_atom_site_label_D
    _geom_hbond_atom_site_label_H
    _geom_hbond_atom_site_label_A
    _geom_hbond_site_symmetry_A
    _geom_hbond_distance_DH
    _geom_hbond_distance_HA
    _geom_hbond_distance_DA
    _geom_hbond_angle_DHA
    C16 H16 O2 2_667 0.95 2.49 3.197(2) 130.8
    C19 H19 O3 2_677 0.95 2.47 3.177(2) 131.5
    C9 H9 Cg1 2_444 0.95 2.96 3.782(2) 119.6
_iucr_refine_instructions_details
;
TITL 1169 IN P-1
CELL  0.71073  6.95790 10.97090 11.42070 110.51000 105.88600 91.65600
ZERR 2  0.00020  0.00040  0.00040  0.00200  0.00200  0.00200
LATT 1
SFAC C H O S BR
UNIT 38 26 6 2 2
TEMP -100
PLAN 30
FMAP 2
L.S. 15
ACTA
BOND $H
BOND
MPLA 13 C1 C2 C3 C4 C5 C6 C7 C8 C9 C10 C11 O1 C12
MPLA 6 C14 C15 C16 C17 C18 C19
EQIV $1 1-x, 1-y, 2-z
EQIV $2 1-x, 2-y, 2-z
HTAB C16 O2_$1
HTAB C19 O3_$2
CONF
WGHT    0.041100    0.270900
FVAR       0.16524
BR1   5    1.250558    0.785209    1.207651    11.00000    0.03136    0.04733 =
         0.03750    0.01757   -0.00038   -0.00121
S1    4    0.330575    0.712061    0.861113    11.00000    0.02570    0.01922 =
         0.02669    0.00780    0.00992    0.00392
O1    3    0.286043    0.712240    0.514679    11.00000    0.02713    0.03307 =
         0.03174    0.01776    0.00830    0.00338
O2    3    0.230512    0.605401    0.876925    11.00000    0.03082    0.02453 =
         0.03095    0.01126    0.01217    0.00170
O3    3    0.268529    0.839820    0.906080    11.00000    0.03456    0.02414 =
         0.03861    0.01018    0.01647    0.01031
C1    1    0.310334    0.671086    0.695831    11.00000    0.02226    0.02356 =
         0.02609    0.01004    0.00674    0.00408
C2    1    0.273968    0.545025    0.587197    11.00000    0.01614    0.02652 =
         0.02634    0.01012    0.00621    0.00366
C3    1    0.252865    0.407190    0.565547    11.00000    0.01608    0.02448 =
         0.02689    0.00718    0.00414    0.00350
C4    1    0.267807    0.354827    0.663366    11.00000    0.02969    0.02540 =
         0.03036    0.01001    0.00685    0.00517
AFIX  43
H4    2    0.292376    0.412780    0.751786    11.00000   -1.20000
AFIX   0
C5    1    0.247574    0.221539    0.633563    11.00000    0.03693    0.02544 =
         0.03669    0.01192    0.00747    0.00498
AFIX  43
H5    2    0.258699    0.188629    0.701455    11.00000   -1.20000
AFIX   0
C6    1    0.210809    0.133960    0.504429    11.00000    0.03536    0.02229 =
         0.04584    0.00637    0.01089    0.00479
AFIX  43
H6    2    0.197010    0.041876    0.484376    11.00000   -1.20000
AFIX   0
C7    1    0.194930    0.181598    0.407647    11.00000    0.02948    0.02881 =
         0.03280   -0.00066    0.00768    0.00155
AFIX  43
H7    2    0.169436    0.121543    0.319936    11.00000   -1.20000
AFIX   0
C8    1    0.215264    0.317887    0.433802    11.00000    0.01759    0.03047 =
         0.02920    0.00701    0.00671    0.00347
C9    1    0.197180    0.362573    0.329102    11.00000    0.02427    0.04079 =
         0.02446    0.00503    0.00664    0.00162
AFIX  43
H9    2    0.169002    0.300121    0.242175    11.00000   -1.20000
AFIX   0
C10   1    0.219297    0.492363    0.350719    11.00000    0.02409    0.04310 =
         0.02748    0.01530    0.00767    0.00442
AFIX  43
H10   2    0.208178    0.522942    0.281245    11.00000   -1.20000
AFIX   0
C11   1    0.259212    0.578687    0.480200    11.00000    0.01896    0.03138 =
         0.03251    0.01393    0.00795    0.00559
C12   1    0.318972    0.766773    0.645854    11.00000    0.02331    0.02853 =
         0.03194    0.01335    0.00881    0.00464
C13   1    0.353261    0.912333    0.699263    11.00000    0.03985    0.02757 =
         0.04289    0.01862    0.01353    0.00498
AFIX 137
H13A  2    0.421436    0.943010    0.648080    11.00000   -1.50000
H13B  2    0.437648    0.944426    0.791070    11.00000   -1.50000
H13C  2    0.223380    0.945849    0.693969    11.00000   -1.50000
AFIX   0
C14   1    0.588982    0.729109    0.945998    11.00000    0.02629    0.02035 =
         0.02315    0.00681    0.00848    0.00325
C15   1    0.669697    0.623921    0.974033    11.00000    0.02983    0.02002 =
         0.03176    0.00838    0.01033    0.00260
AFIX  43
H15   2    0.588750    0.540828    0.940492    11.00000   -1.20000
AFIX   0
C16   1    0.867709    0.640964    1.050722    11.00000    0.03109    0.02573 =
         0.03040    0.01204    0.01008    0.00598
AFIX  43
H16   2    0.923067    0.570356    1.071690    11.00000   -1.20000
AFIX   0
C17   1    0.984351    0.761914    1.096594    11.00000    0.02632    0.03194 =
         0.02505    0.00996    0.00759    0.00201
C18   1    0.908097    0.865682    1.066260    11.00000    0.03350    0.02588 =
         0.02873    0.00789    0.00556   -0.00365
AFIX  43
H18   2    0.991511    0.947360    1.096479    11.00000   -1.20000
AFIX   0
C19   1    0.709395    0.849363    0.991571    11.00000    0.03441    0.02071 =
         0.02782    0.00905    0.00797    0.00323
AFIX  43
H19   2    0.654849    0.920499    0.971282    11.00000   -1.20000
HKLF 4
REM  1169 IN P-1
REM R1 =  0.0323 for   3201 Fo > 4sig(Fo)  and  0.0433 for all   3876 data
REM    218 parameters refined using      0 restraints
END
WGHT      0.0411      0.2709
REM Highest difference peak  0.487,  deepest hole -0.348,  1-sigma level  0.067
Q1    1   1.2591  0.8365  1.1788  11.00000  0.05    0.49
Q2    1   0.6281  0.6773  0.9628  11.00000  0.05    0.42
Q3    1   0.3261  0.6931  0.7819  11.00000  0.05    0.41
Q4    1   1.1302  0.7528  1.2046  11.00000  0.05    0.41
Q5    1   1.2419  0.8181  1.2835  11.00000  0.05    0.40
Q6    1   1.1708  0.7168  1.1692  11.00000  0.05    0.35
Q7    1   0.4736  0.7193  0.9038  11.00000  0.05    0.33
Q8    1   0.2676  0.4795  0.5835  11.00000  0.05    0.33
Q9    1   0.8971  0.7167  1.0799  11.00000  0.05    0.33
Q10   1   0.3024  0.6015  0.6462  11.00000  0.05    0.32
Q11   1   0.6436  0.7858  0.9761  11.00000  0.05    0.31
Q12   1   0.2830  0.7801  0.8603  11.00000  0.05    0.28
Q13   1   0.3785  0.7175  0.6998  11.00000  0.05    0.27
Q14   1   0.2791  0.7310  0.6830  11.00000  0.05    0.27
Q15   1   0.9577  0.7977  1.0696  11.00000  0.05    0.26
Q16   1   1.0851  0.7714  1.1275  11.00000  0.05    0.26
Q17   1   0.3031  0.6648  0.9121  11.00000  0.05    0.26
Q18   1   0.2549  0.5412  0.4208  11.00000  0.05    0.25
Q19   1   0.7465  0.6534  1.0411  11.00000  0.05    0.25
Q20   1   0.2612  0.5629  0.5340  11.00000  0.05    0.25
Q21   1   0.2332  0.6354  0.4803  11.00000  0.05    0.25
Q22   1   0.2902  0.2954  0.6594  11.00000  0.05    0.25
Q23   1   1.2450  0.7482  1.1112  11.00000  0.05    0.24
Q24   1   0.7773  0.6389  0.9989  11.00000  0.05    0.24
Q25   1   0.1784  0.3376  0.3825  11.00000  0.05    0.23
Q26   1   0.1602  0.2539  0.4252  11.00000  0.05    0.22
Q27   1   0.2463  0.3653  0.5003  11.00000  0.05    0.22
Q28   1   0.8164  0.8428  1.0118  11.00000  0.05    0.21
Q29   1   0.1394  0.4298  0.3391  11.00000  0.05    0.21
Q30   1   0.1339  0.1610  0.4609  11.00000  0.05    0.21
;
