# Supplementary material for: 1-(4-Bromo­phenyl­sulfon­yl)-2-methyl­naphtho­[2,1-b]furan
Source: Acta Crystallogr Sect E Struct Rep Online. 2012 Jul 4;68(Pt 8):o2324. doi: 10.1107/S160053681202939X (PMC3414189; doi:10.1107/S160053681202939X)
Supplement: Supplementary file 2 [file e-68-o2324-Isup2.hkl]

# 
# h,k,l, Fc-squared, Fo-squared, sigma(Fo-squared) and status flag 
# 
data_I
_shelx_title ' 1169 IN P-1' 
_shelx_refln_list_code          4 
_shelx_F_calc_maximum      193.74 
_exptl_crystal_F_000       404.00 
_reflns_d_resolution_high  0.7486 
 
loop_ 
 _symmetry_equiv_pos_as_xyz 
 'x, y, z' 
 '-x, -y, -z' 
 
_cell_length_a     6.9579 
_cell_length_b    10.9709 
_cell_length_c    11.4207 
_cell_angle_alpha 110.510 
_cell_angle_beta  105.886 
_cell_angle_gamma  91.656 
 
_shelx_F_squared_multiplier     1.000 
 
loop_ 
 _refln_index_h 
 _refln_index_k 
 _refln_index_l 
 _refln_F_squared_calc 
 _refln_F_squared_meas 
 _refln_F_squared_sigma 
 _refln_observed_status 
   1   0   0      146.27      148.02      4.20 o 
   2   0   0    37536.31    34403.82   1099.04 o 
   3   0   0     1269.58     1330.33     34.40 o 
   4   0   0     4592.92     4749.24    105.62 o 
   5   0   0       93.11      131.63      5.87 o 
   6   0   0      565.69      659.57     18.33 o 
   8   0   0      117.33      134.41     18.68 o 
  -7   1   0       53.02       54.28      7.36 o 
  -6   1   0      146.11      160.21      7.02 o 
  -5   1   0      239.96      230.74     10.73 o 
  -4   1   0     1796.21     1978.61     51.10 o 
  -3   1   0     3197.45     3422.35     86.05 o 
  -2   1   0     7562.81     7902.85    256.79 o 
  -1   1   0     3000.72     3180.53     58.24 o 
   0   1   0     1451.52     1587.46     23.37 o 
   1   1   0     3675.74     3788.16     57.11 o 
   2   1   0      534.88      520.04     11.36 o 
   3   1   0     3093.18     3180.18     64.77 o 
   4   1   0      739.74      764.46     17.13 o 
   5   1   0      339.04      338.15      9.15 o 
   6   1   0      165.39      184.93      6.57 o 
   7   1   0       83.91      100.02      7.68 o 
  -8   2   0       26.90       24.91      5.86 o 
  -7   2   0       65.55       82.80      4.53 o 
  -6   2   0       39.91       48.30      4.51 o 
  -5   2   0        1.95        3.51      2.29 o 
  -4   2   0      466.33      470.02      8.87 o 
  -3   2   0      441.16      473.74      9.34 o 
  -2   2   0     4902.23     5268.85     96.59 o 
  -1   2   0       14.25       19.51      0.84 o 
   0   2   0    15252.38    15204.78    356.18 o 
   1   2   0      578.33      590.04     10.69 o 
   2   2   0     3860.21     3796.38     67.25 o 
   3   2   0     1318.43     1309.84     27.67 o 
   4   2   0     1397.84     1390.29     29.73 o 
   5   2   0      304.01      303.77      8.55 o 
   6   2   0       93.77      107.03      6.03 o 
   7   2   0      158.33      172.81     11.17 o 
  -8   3   0      276.99      280.18     16.12 o 
  -7   3   0        7.76       14.14      4.71 o 
  -6   3   0      247.00      267.46     13.19 o 
  -5   3   0        5.45        3.70      2.02 o 
  -4   3   0      128.70      137.26      3.74 o 
  -3   3   0      380.08      394.07      9.69 o 
  -2   3   0      327.50      349.41      7.34 o 
  -1   3   0     1972.80     1916.14     31.64 o 
   0   3   0      460.00      474.99      6.95 o 
   1   3   0     5428.91     5519.37     70.88 o 
   2   3   0     1111.28     1079.48     18.32 o 
   3   3   0     1831.18     1845.27     33.40 o 
   4   3   0     2516.01     2487.02     44.88 o 
   5   3   0      113.89      121.16      5.02 o 
   6   3   0      916.51      943.53     23.35 o 
   7   3   0        6.98        9.70      3.93 o 
   8   3   0       27.41       26.37      5.49 o 
  -8   4   0       74.30       86.07     10.26 o 
  -7   4   0      410.16      378.40     16.62 o 
  -6   4   0       13.83       14.71      3.20 o 
  -5   4   0     1189.16     1207.02     29.86 o 
  -4   4   0        8.59       15.98      1.80 o 
  -3   4   0      253.02      252.63      5.97 o 
  -2   4   0      331.27      407.51      7.63 o 
  -1   4   0       78.92       81.04      2.25 o 
   0   4   0       51.42       43.69      1.78 o 
   1   4   0     1113.36     1133.28     16.63 o 
   2   4   0      507.93      439.20      7.35 o 
   3   4   0     2197.90     2198.23     36.78 o 
   4   4   0      870.59      863.78     16.96 o 
   5   4   0      809.94      822.76     20.64 o 
   6   4   0       31.15       36.02      3.76 o 
   7   4   0      534.36      594.85     18.12 o 
   8   4   0        1.04        1.54      5.19 o 
  -8   5   0      422.61      421.55     23.81 o 
  -7   5   0       36.86       29.67      8.06 o 
  -6   5   0      524.48      568.48     32.39 o 
  -5   5   0       10.80       19.07      3.12 o 
  -4   5   0     1151.55     1187.66     26.65 o 
  -3   5   0       60.37       68.51      2.62 o 
  -2   5   0     1434.30     1538.26     26.24 o 
  -1   5   0     1484.14     1567.74     24.71 o 
   0   5   0      671.99      677.87      9.48 o 
   1   5   0     4096.76     4336.25     65.91 o 
   2   5   0     1034.67      988.45     18.69 o 
   3   5   0     1319.85     1328.54     25.38 o 
   4   5   0     1915.70     1812.55     37.75 o 
   5   5   0       85.32       87.79      5.46 o 
   6   5   0      719.46      765.69     29.84 o 
   7   5   0        0.95        3.46      3.22 o 
  -8   6   0       35.13       31.50      9.16 o 
  -7   6   0      286.18      331.82     20.88 o 
  -6   6   0       15.95       30.87      3.99 o 
  -5   6   0      817.23      806.53     21.45 o 
  -4   6   0      268.16      267.90      8.84 o 
  -3   6   0        8.70        7.78      1.64 o 
  -2   6   0      430.56      476.00      8.74 o 
  -1   6   0       12.69       19.68      1.51 o 
   0   6   0       60.42       77.56      5.01 o 
   1   6   0      197.87      174.61      3.72 o 
   2   6   0      180.14      165.08      4.49 o 
   3   6   0      695.85      660.65     13.50 o 
   4   6   0      412.82      387.29     10.68 o 
   5   6   0      569.01      549.74     14.11 o 
   6   6   0      100.53      107.99      6.01 o 
   7   6   0      329.24      314.05     10.68 o 
  -8   7   0      232.65      204.00     17.95 o 
  -7   7   0        6.89       25.27      8.42 o 
  -6   7   0      332.58      321.04     15.83 o 
  -5   7   0      153.27      158.22      7.13 o 
  -4   7   0      778.13      795.97     21.19 o 
  -3   7   0      130.80      145.74      4.37 o 
  -2   7   0      467.89      494.01      9.94 o 
  -1   7   0      140.44      155.87      3.92 o 
   0   7   0      141.92      150.89      4.78 o 
   1   7   0       38.16       43.52      3.22 o 
   2   7   0       98.79       86.74      3.49 o 
   3   7   0      209.34      185.25      5.39 o 
   4   7   0      113.01      123.72      5.25 o 
   5   7   0       49.12       52.55      4.25 o 
   6   7   0       25.75       25.67      5.02 o 
  -7   8   0      108.76      117.57     14.28 o 
  -6   8   0        2.49        7.69      8.06 o 
  -5   8   0      286.55      282.42     10.50 o 
  -4   8   0       95.31       85.33      7.59 o 
  -3   8   0      147.11      151.66      7.36 o 
  -2   8   0       89.13      112.06      3.78 o 
  -1   8   0      174.89      180.97      4.57 o 
   0   8   0        1.03        4.73      1.65 o 
   1   8   0        8.14        3.14      2.59 o 
   2   8   0       41.70       28.37      3.74 o 
   3   8   0       40.17       36.58      3.66 o 
   4   8   0        0.48       -1.03      2.64 o 
   5   8   0      116.84      114.88      6.65 o 
   6   8   0        2.14        6.71      5.41 o 
  -7   9   0        4.18       -4.76      9.52 o 
  -6   9   0      139.33      138.81     15.38 o 
  -5   9   0        1.19       -3.66      3.66 o 
  -4   9   0      469.68      437.58     14.26 o 
  -3   9   0      132.71      140.18      6.61 o 
  -2   9   0      117.02      123.24      4.33 o 
  -1   9   0     1096.25     1120.57     29.50 o 
   0   9   0        7.73        6.27      2.95 o 
   1   9   0      270.07      262.09      7.84 o 
   2   9   0        9.16        8.63      2.91 o 
   3   9   0        0.58        6.30      4.06 o 
   4   9   0       52.37       50.79      5.33 o 
   5   9   0        1.27       -2.10      4.28 o 
  -6  10   0        3.24       -8.42      8.42 o 
  -5  10   0        8.30        6.24      4.51 o 
  -4  10   0       81.12       86.12      6.46 o 
  -3  10   0       76.42       79.21      4.81 o 
  -2  10   0      192.33      191.79      7.79 o 
  -1  10   0      113.77      108.01      6.45 o 
   0  10   0      113.25      113.02      5.59 o 
   1  10   0        2.05        3.39      3.32 o 
   2  10   0      157.36      150.78      6.90 o 
   3  10   0       13.62       12.05      4.51 o 
   4  10   0        1.49        0.65      4.50 o 
   5  10   0       47.04       45.15      7.55 o 
  -6  11   0       89.75       79.11     13.55 o 
  -5  11   0       12.21        2.20      9.16 o 
  -4  11   0      399.74      356.60     14.85 o 
  -3  11   0      109.51      114.35      6.52 o 
  -2  11   0      169.37      161.01      7.76 o 
  -1  11   0      389.48      405.21     25.86 o 
   0  11   0       43.58       44.91      4.95 o 
   1  11   0       49.15       54.56      4.84 o 
   2  11   0       22.20       23.31      3.90 o 
   3  11   0       15.10       27.06      5.29 o 
   4  11   0       87.27      103.82      9.00 o 
  -5  12   0       28.75       27.10     11.72 o 
  -4  12   0       14.54       18.11      6.11 o 
  -3  12   0       29.57       37.80      5.28 o 
  -2  12   0      109.08      104.67      7.08 o 
  -1  12   0       33.90       34.05      6.30 o 
   0  12   0      188.92      180.86      9.79 o 
   1  12   0        1.50       -4.25      4.42 o 
   2  12   0       74.71       80.95      7.12 o 
   3  12   0        4.66       21.50      6.72 o 
  -3  13   0        1.10       -0.85      5.02 o 
  -2  13   0      116.37      142.98     10.05 o 
  -1  13   0       32.07       37.78      6.78 o 
   0  13   0       33.13       31.61      7.19 o 
   1  13   0       39.23       35.93      6.90 o 
   1 -14   1        4.45       12.78      6.62 o 
  -2 -13   1       34.69       33.53      9.15 o 
  -1 -13   1        1.29       -2.00      5.80 o 
   0 -13   1      110.64      125.83     11.96 o 
   1 -13   1       30.83       41.76      6.99 o 
   2 -13   1      316.43      324.24     13.37 o 
   3 -13   1        5.95        7.02      5.20 o 
   4 -13   1      205.81      261.08     17.89 o 
  -3 -12   1       40.89       33.77      7.44 o 
  -2 -12   1        0.60        0.56      3.76 o 
  -1 -12   1       43.22       46.66      5.47 o 
   0 -12   1       11.14       12.30      4.71 o 
   1 -12   1      142.51      157.16     15.36 o 
   2 -12   1       30.84       28.39      5.22 o 
   3 -12   1      174.55      181.86      8.38 o 
   4 -12   1        4.39       -6.08      6.08 o 
   5 -12   1      242.10      259.67     22.34 o 
  -4 -11   1      118.72      142.26      8.16 o 
  -3 -11   1       47.29       52.84      5.62 o 
  -2 -11   1       23.44       23.01      4.05 o 
  -1 -11   1       27.12       21.79      3.96 o 
   0 -11   1        4.52       -1.25      3.81 o 
   1 -11   1       30.26       31.18      4.58 o 
   2 -11   1        5.06        6.52      4.86 o 
   3 -11   1        0.40       -0.16      3.46 o 
   4 -11   1      101.93      104.60      8.08 o 
   5 -11   1       16.70        8.63      7.65 o 
   6 -11   1       45.95       25.27     12.45 o 
  -5 -10   1      125.86      127.14      6.99 o 
  -4 -10   1      224.59      217.65      8.23 o 
  -3 -10   1      138.41      135.22      6.35 o 
  -2 -10   1      280.35      251.22      9.09 o 
  -1 -10   1       44.74       53.87      4.95 o 
   0 -10   1      653.91      622.74     14.18 o 
   1 -10   1      144.57      146.03      6.48 o 
   2 -10   1       65.96       64.57      4.50 o 
   3 -10   1      107.75      120.83      7.56 o 
   4 -10   1       10.08        0.99      4.03 o 
   5 -10   1      247.18      280.99     25.64 o 
   6 -10   1      111.53       96.32     15.02 o 
  -6  -9   1       57.94       70.58      5.66 o 
  -5  -9   1      205.89      192.72      7.60 o 
  -4  -9   1       76.33       80.45      5.14 o 
  -3  -9   1      924.18      837.91     18.19 o 
  -2  -9   1        2.74        3.54      2.48 o 
  -1  -9   1      347.19      336.99      8.21 o 
   0  -9   1      195.21      184.86      6.24 o 
   1  -9   1        3.58        5.60      2.11 o 
   2  -9   1       22.38       20.93      2.46 o 
   3  -9   1        8.70        2.15      4.98 o 
   4  -9   1      194.74      193.20     11.44 o 
   5  -9   1       22.61       14.41      8.42 o 
   6  -9   1      160.56      180.20     16.85 o 
   7  -9   1       74.22       63.00     12.82 o 
  -6  -8   1      114.36      131.41      7.82 o 
  -5  -8   1      274.16      284.61     16.12 o 
  -4  -8   1      572.26      554.75     12.60 o 
  -3  -8   1      127.47      127.58      5.01 o 
  -2  -8   1     1319.80     1248.77     23.86 o 
  -1  -8   1        4.27        3.56      2.43 o 
   0  -8   1     2173.11     2133.84     28.26 o 
   1  -8   1        1.14        2.14      1.54 o 
   2  -8   1      396.29      379.90      8.37 o 
   3  -8   1        1.24        3.73      2.45 o 
   4  -8   1      144.00      152.14     15.85 o 
   5  -8   1      156.15      167.14      7.64 o 
   6  -8   1      151.51      177.69     12.23 o 
   7  -8   1       45.38       60.43     11.72 o 
  -7  -7   1       67.15       65.96      5.93 o 
  -6  -7   1       39.99       46.01      4.71 o 
  -5  -7   1      420.44      390.73     12.00 o 
  -4  -7   1       85.42       91.62      4.01 o 
  -3  -7   1     1600.00     1435.18     27.18 o 
  -2  -7   1        3.43        5.25      1.70 o 
  -1  -7   1     1415.50     1372.77     22.17 o 
   0  -7   1       91.94       91.03      2.61 o 
   1  -7   1      768.65      729.32     11.15 o 
   2  -7   1        0.57        2.71      1.64 o 
   3  -7   1      522.44      493.46      9.93 o 
   4  -7   1        1.31        7.14      2.71 o 
   5  -7   1      145.54      147.52      6.82 o 
   6  -7   1       13.47       17.46      6.42 o 
   7  -7   1      102.65      103.28     13.19 o 
   8  -7   1       87.40       95.96     13.19 o 
  -7  -6   1       22.37       22.05      4.39 o 
  -6  -6   1      144.66      140.14      6.65 o 
  -5  -6   1       57.00       57.80      4.35 o 
  -4  -6   1      918.58      866.00     19.68 o 
  -3  -6   1      368.72      361.87      8.23 o 
  -2  -6   1     1531.68     1404.43     18.87 o 
  -1  -6   1      432.71      452.95      9.69 o 
   0  -6   1     2702.28     2631.56     33.97 o 
   1  -6   1      191.76      220.62      5.15 o 
   2  -6   1      743.25      671.41     12.40 o 
   3  -6   1       12.66       17.19      1.77 o 
   4  -6   1      196.00      195.06      7.26 o 
   5  -6   1      497.29      525.08     15.12 o 
   6  -6   1       14.55       19.93      6.23 o 
   7  -6   1      138.42      147.72     11.35 o 
   8  -6   1       62.07       76.91     11.72 o 
  -8  -5   1       48.16       47.06      7.72 o 
  -7  -5   1       10.16       14.67      3.70 o 
  -6  -5   1       20.84       25.75      3.49 o 
  -5  -5   1       38.24       37.90      3.35 o 
  -4  -5   1      210.05      214.60      6.59 o 
  -3  -5   1       80.23       58.38      2.27 o 
  -2  -5   1       60.90       57.32      2.07 o 
  -1  -5   1      517.62      423.77      6.95 o 
   0  -5   1       30.35       31.48      1.80 o 
   1  -5   1      753.34      669.57      9.88 o 
   2  -5   1      315.72      310.70      6.44 o 
   3  -5   1       77.93       72.59      2.61 o 
   4  -5   1      811.23      798.06     16.43 o 
   5  -5   1       10.58        6.54      2.59 o 
   6  -5   1      106.59       95.57      8.26 o 
   7  -5   1        6.80        7.98      5.76 o 
   8  -5   1       23.51       17.95      8.42 o 
  -8  -4   1       30.86       34.75      5.32 o 
  -7  -4   1      216.73      211.34      8.17 o 
  -6  -4   1       70.26       65.39      5.05 o 
  -5  -4   1      510.72      484.69     13.19 o 
  -4  -4   1      558.72      568.72     10.58 o 
  -3  -4   1        3.27        3.72      1.01 o 
  -2  -4   1      748.12      660.93     11.66 o 
  -1  -4   1       40.74       44.18      1.52 o 
   0  -4   1     2971.52     2982.77     39.95 o 
   1  -4   1     1383.37     1490.33     21.81 o 
   2  -4   1      873.86      841.37     14.84 o 
   3  -4   1      895.31      923.46     18.18 o 
   4  -4   1      302.77      310.50      7.35 o 
   5  -4   1       16.36       20.03      2.85 o 
   6  -4   1       44.29       48.45      6.16 o 
   7  -4   1       22.66       15.84      5.65 o 
   8  -4   1       66.27       79.48      9.89 o 
  -8  -3   1      255.96      291.62     14.11 o 
  -7  -3   1        4.76        1.54      4.79 o 
  -6  -3   1       23.54       23.51      2.48 o 
  -5  -3   1       95.04       94.19      3.01 o 
  -4  -3   1        4.63        4.47      1.21 o 
  -3  -3   1      258.34      269.89      5.34 o 
  -2  -3   1      159.95      176.23      5.03 o 
  -1  -3   1     3567.10     3513.28     46.12 o 
   0  -3   1     1489.79     1619.10     23.20 o 
   1  -3   1     4654.59     4766.14     77.82 o 
   2  -3   1     1692.79     1710.29     32.06 o 
   3  -3   1     2045.81     2201.20     34.42 o 
   4  -3   1     1251.06     1291.90     22.68 o 
   5  -3   1      502.51      520.47     14.68 o 
   6  -3   1      238.21      249.85     11.85 o 
   7  -3   1      124.89      132.41      8.81 o 
   8  -3   1       16.13       17.21      6.96 o 
  -8  -2   1       21.88       23.04      6.08 o 
  -7  -2   1      424.12      415.12     27.10 o 
  -6  -2   1        8.95        7.83      2.80 o 
  -5  -2   1      800.00      794.81     20.33 o 
  -4  -2   1       54.46       58.96      3.16 o 
  -3  -2   1       70.76       71.46      3.38 o 
  -2  -2   1      368.48      352.37      6.91 o 
  -1  -2   1       86.10       94.24      1.75 o 
   0  -2   1     5686.52     6080.34     71.72 o 
   1  -2   1      112.94      124.56      2.64 o 
   2  -2   1     2221.63     2397.71     37.05 o 
   3  -2   1     1161.80     1231.64     21.17 o 
   4  -2   1     1222.13     1266.98     26.42 o 
   5  -2   1      711.63      738.03     15.32 o 
   6  -2   1      276.82      290.96      8.19 o 
   7  -2   1      299.23      299.18     13.03 o 
   8  -2   1       46.95       32.44      5.86 o 
  -8  -1   1      532.64      568.53     20.71 o 
  -7  -1   1       54.73       59.71      5.40 o 
  -6  -1   1      780.98      798.87     18.86 o 
  -5  -1   1       43.75       52.11      3.23 o 
  -4  -1   1      910.97      923.43     20.21 o 
  -3  -1   1     1202.75     1227.76     30.48 o 
  -2  -1   1       46.87       42.49      2.81 o 
  -1  -1   1      370.25      388.11      7.55 o 
   0  -1   1      416.03      455.46      6.78 o 
   1  -1   1     4571.87     4941.50     91.72 o 
   2  -1   1      202.03      267.88      7.92 o 
   3  -1   1     5527.80     5952.87    148.76 o 
   4  -1   1      228.01      184.99      5.76 o 
   5  -1   1      698.87      767.23     15.84 o 
   6  -1   1      253.34      297.93     15.41 o 
   7  -1   1       38.47       16.48     10.62 o 
   8  -1   1      103.09      105.48     17.21 o 
  -8   0   1        6.16       13.00      6.04 o 
  -7   0   1      284.86      327.10     11.63 o 
  -6   0   1      226.60      218.66      8.50 o 
  -5   0   1      465.10      458.33     21.55 o 
  -4   0   1     2956.21     3301.18    101.90 o 
  -3   0   1       49.55       37.90      4.03 o 
  -2   0   1     6818.04     7142.84    168.21 o 
  -1   0   1       40.27       47.68      1.54 o 
   0   0   1       90.54      107.93      1.73 o 
   1   0   1       21.45       23.48      0.64 o 
   2   0   1        5.89        3.41      0.74 o 
   3   0   1     2684.57     2763.63     51.20 o 
   4   0   1      255.09      269.30      6.39 o 
   5   0   1     1403.54     1424.24     27.70 o 
   6   0   1       35.84       38.85      7.95 o 
   7   0   1      434.16      413.86     29.67 o 
   8   0   1        0.95        7.33     11.72 o 
  -8   1   1     1445.97     1480.38     64.09 o 
  -7   1   1      103.98       94.93      6.98 o 
  -6   1   1     4223.15     3855.52    168.84 o 
  -5   1   1       39.81       36.40      4.13 o 
  -4   1   1     7759.46     8200.79    193.42 o 
  -3   1   1      254.50      301.56      8.24 o 
  -2   1   1     3415.11     3780.82     87.46 o 
  -1   1   1      210.29      222.11      4.92 o 
   0   1   1     1028.27     1151.65     15.31 o 
   1   1   1     1992.12     2079.85     29.65 o 
   2   1   1      722.87      687.53     11.97 o 
   3   1   1      748.04      840.21     16.42 o 
   4   1   1     1502.64     1446.74     27.79 o 
   5   1   1        2.51        1.35      2.11 o 
   6   1   1      715.14      784.39     21.34 o 
   7   1   1      109.97      115.33     11.90 o 
   8   1   1      158.68      198.14     23.44 o 
  -9   2   1       41.58       46.51      6.96 o 
  -8   2   1      232.45      204.82     12.82 o 
  -7   2   1      290.63      314.67     12.94 o 
  -6   2   1        5.03        6.30      3.20 o 
  -5   2   1      894.28      846.52     16.68 o 
  -4   2   1      829.23      886.79     17.04 o 
  -3   2   1      536.90      531.82     11.06 o 
  -2   2   1     1270.14     1305.95     24.48 o 
  -1   2   1      737.63      807.30     14.78 o 
   0   2   1        0.84        3.24      0.53 o 
   1   2   1     1960.59     2044.62     31.97 o 
   2   2   1       37.72       43.77      1.36 o 
   3   2   1     2043.16     2072.74     34.57 o 
   4   2   1       57.45       65.13      2.77 o 
   5   2   1      969.69      994.63     19.65 o 
   6   2   1       10.04       12.08      3.73 o 
   7   2   1      724.90      741.10     69.59 o 
  -9   3   1       31.39       20.51      7.69 o 
  -8   3   1      312.23      289.70     16.85 o 
  -7   3   1        0.94        1.83      5.13 o 
  -6   3   1      938.73      929.89     23.83 o 
  -5   3   1      327.51      330.77      9.76 o 
  -4   3   1     2011.06     2136.38     36.58 o 
  -3   3   1      880.56      886.11     17.32 o 
  -2   3   1     2244.61     2461.66     36.99 o 
  -1   3   1     1594.94     1728.02     24.88 o 
   0   3   1     1846.34     1961.29     27.81 o 
   1   3   1      332.36      336.40      5.59 o 
   2   3   1     1183.57     1139.33     23.48 o 
   3   3   1      294.95      297.79      6.45 o 
   4   3   1     2388.53     2282.76     41.36 o 
   5   3   1      108.21      108.60      4.79 o 
   6   3   1      917.01      917.94     28.03 o 
   7   3   1       55.49       66.48      6.07 o 
   8   3   1      158.43      150.16     12.82 o 
  -8   4   1        2.67        2.93      6.23 o 
  -7   4   1      583.18      558.17     27.47 o 
  -6   4   1       37.56       43.11      4.46 o 
  -5   4   1     2570.04     2502.29     59.09 o 
  -4   4   1      626.13      630.35     13.14 o 
  -3   4   1     2573.43     2635.74     43.89 o 
  -2   4   1     3016.64     3159.29     52.31 o 
  -1   4   1     2585.71     2762.05     41.97 o 
   0   4   1     3379.90     3548.95     49.91 o 
   1   4   1     1279.70     1281.65     21.45 o 
   2   4   1      764.98      786.76     14.84 o 
   3   4   1      393.97      364.17      8.89 o 
   4   4   1        6.21        6.48      2.37 o 
   5   4   1      212.63      184.20      7.10 o 
   6   4   1       48.03       44.37      3.91 o 
   7   4   1      486.78      481.36     17.85 o 
  -8   5   1       72.14       74.72     10.62 o 
  -7   5   1       13.50       17.74      4.38 o 
  -6   5   1      123.11      119.05      7.00 o 
  -5   5   1      517.84      565.10     15.63 o 
  -4   5   1     1467.07     1459.15     28.41 o 
  -3   5   1     1480.76     1518.85     24.63 o 
  -2   5   1     2340.52     2420.28     37.62 o 
  -1   5   1     3268.36     3474.63     49.87 o 
   0   5   1      586.83      584.74      9.34 o 
   1   5   1      765.95      740.51     14.43 o 
   2   5   1      143.82      138.43      3.96 o 
   3   5   1      239.30      230.87      5.77 o 
   4   5   1      608.59      530.38     12.77 o 
   5   5   1       18.74       16.59      3.75 o 
   6   5   1      161.11      157.96      7.59 o 
   7   5   1       10.21        2.64      5.53 o 
  -8   6   1        1.43       -7.33      7.33 o 
  -7   6   1      692.70      631.78     32.60 o 
  -6   6   1        7.76       11.50      4.13 o 
  -5   6   1     2276.04     2319.12     55.75 o 
  -4   6   1      455.31      445.57     19.90 o 
  -3   6   1     1454.61     1517.84     26.30 o 
  -2   6   1     2084.96     2142.99     31.58 o 
  -1   6   1      412.38      459.20      7.98 o 
   0   6   1     1932.12     1988.95     28.93 o 
   1   6   1        2.06        3.01      2.09 o 
   2   6   1     1176.61     1103.74     24.23 o 
   3   6   1       10.58       12.41      2.21 o 
   4   6   1      392.60      366.53     11.20 o 
   5   6   1       19.73       17.92      3.70 o 
   6   6   1      484.78      501.29     16.86 o 
   7   6   1       56.67       54.44      6.97 o 
  -8   7   1        0.26        1.10      8.79 o 
  -7   7   1       27.95       17.95      9.16 o 
  -6   7   1        4.88        6.94      4.76 o 
  -5   7   1       60.46       46.96      6.15 o 
  -4   7   1      382.35      343.47     11.14 o 
  -3   7   1      653.81      614.02     17.83 o 
  -2   7   1      138.55      154.79      4.20 o 
  -1   7   1     2077.99     2012.56     31.75 o 
   0   7   1       16.72       19.86      1.98 o 
   1   7   1      657.20      660.68     13.87 o 
   2   7   1       16.19       17.63      2.53 o 
   3   7   1      130.51      128.23      6.05 o 
   4   7   1      106.36      101.30      4.66 o 
   5   7   1       40.61       40.99      4.96 o 
   6   7   1       77.47       70.48      8.76 o 
  -7   8   1        0.05        2.56      8.42 o 
  -6   8   1       35.43       42.00      5.27 o 
  -5   8   1       23.34       19.25      6.26 o 
  -4   8   1      363.06      329.87     11.40 o 
  -3   8   1        8.95        6.65      2.36 o 
  -2   8   1      419.41      408.15      9.02 o 
  -1   8   1        0.99        2.55      2.06 o 
   0   8   1      384.78      400.90      8.89 o 
   1   8   1       64.25       73.15      4.16 o 
   2   8   1      634.82      581.15     12.69 o 
   3   8   1       14.77       20.74      4.07 o 
   4   8   1      172.59      178.77      7.99 o 
   5   8   1        7.21        4.74      4.26 o 
   6   8   1       64.52       60.05      7.50 o 
  -7   9   1       18.47       31.13     10.62 o 
  -6   9   1        9.99       10.36      4.94 o 
  -5   9   1       36.12       34.74      5.27 o 
  -4   9   1        1.06        2.29      3.72 o 
  -3   9   1      217.66      194.08      6.82 o 
  -2   9   1       89.73       83.49      7.03 o 
  -1   9   1     1100.27     1098.27     24.55 o 
   0   9   1      135.04      133.26      5.59 o 
   1   9   1      297.80      293.95      8.42 o 
   2   9   1      228.60      224.90      7.01 o 
   3   9   1       53.67       66.54      5.44 o 
   4   9   1      104.40      115.25      7.61 o 
   5   9   1       16.27       21.89      5.31 o 
  -6  10   1       24.09       13.19      9.52 o 
  -5  10   1       67.92       70.59      6.91 o 
  -4  10   1      118.67      103.19      6.40 o 
  -3  10   1        0.63        1.68      3.27 o 
  -2  10   1      137.27      142.85      6.96 o 
  -1  10   1        3.65        6.39      5.08 o 
   0  10   1      382.73      374.36     14.21 o 
   1  10   1       65.15       68.92      4.80 o 
   2  10   1      425.04      372.92      9.78 o 
   3  10   1       81.49       81.87      6.37 o 
   4  10   1       16.94       14.14      6.82 o 
  -6  11   1       41.30       43.22     12.45 o 
  -5  11   1        1.38       -4.68      4.68 o 
  -4  11   1        1.03       -2.74      4.96 o 
  -3  11   1       23.73       19.50      4.73 o 
  -2  11   1        7.78        4.05      4.44 o 
  -1  11   1      301.88      307.30     19.68 o 
   0  11   1       47.53       55.91      6.61 o 
   1  11   1      110.44      111.70      5.97 o 
   2  11   1      147.74      172.02      8.42 o 
   3  11   1       96.50      103.88      7.51 o 
  -5  12   1        0.95       -1.47      7.33 o 
  -4  12   1        0.38       -6.15      6.15 o 
  -3  12   1        6.09        8.57      4.99 o 
  -2  12   1       19.71       32.50      6.57 o 
  -1  12   1        9.02        3.54      5.68 o 
   0  12   1      116.31      134.87     12.80 o 
   1  12   1        4.48       -1.74      4.46 o 
   2  12   1       17.59       12.92      7.23 o 
  -3  13   1       33.33       50.03      8.34 o 
  -2  13   1        3.74        3.74      6.34 o 
  -1  13   1        8.45       21.81      6.68 o 
   0  13   1        3.33        3.50      6.22 o 
   0 -14   2       11.50       19.67      8.40 o 
   1 -14   2        1.74        2.25      6.37 o 
   2 -14   2       19.36       23.91      6.84 o 
  -2 -13   2        0.31        0.20      4.47 o 
  -1 -13   2      176.96      186.75      8.72 o 
   0 -13   2       16.59       21.87      5.24 o 
   1 -13   2        7.61       -0.49      5.52 o 
   2 -13   2        5.84       13.81      5.02 o 
   3 -13   2       12.92       12.09      6.85 o 
   4 -13   2       33.45       28.85     10.20 o 
  -4 -12   2      239.93      248.77     20.62 o 
  -3 -12   2        6.63        9.58      4.52 o 
  -2 -12   2      110.43      113.54      7.03 o 
  -1 -12   2       46.76       45.68      5.33 o 
   0 -12   2       59.59       68.12      5.75 o 
   1 -12   2       90.71       92.00      7.61 o 
   2 -12   2        4.57        3.32      4.42 o 
   3 -12   2       32.48       22.87      5.96 o 
   4 -12   2        3.51        2.63      7.72 o 
   5 -12   2       36.48       47.03     10.30 o 
  -5 -11   2       32.36       24.09      5.93 o 
  -4 -11   2       37.75       25.70      4.75 o 
  -3 -11   2      456.64      448.98     12.36 o 
  -2 -11   2        0.08       -0.91      3.15 o 
  -1 -11   2      442.58      431.50     10.38 o 
   0 -11   2       93.66      109.63      6.08 o 
   1 -11   2      112.41      117.82      6.37 o 
   2 -11   2       18.10       24.68      5.82 o 
   3 -11   2       18.10       22.47      5.04 o 
   4 -11   2       17.01       23.11      8.08 o 
   5 -11   2        5.25       -4.47      7.11 o 
   6 -11   2       64.09       82.41     15.38 o 
  -5 -10   2        0.32        1.14      3.60 o 
  -4 -10   2       70.38       88.65      6.27 o 
  -3 -10   2        9.19        6.09      3.91 o 
  -2 -10   2      297.82      285.54     11.71 o 
  -1 -10   2      202.05      180.63      6.50 o 
   0 -10   2     1033.20     1053.82     18.13 o 
   1 -10   2      506.03      489.30     10.77 o 
   2 -10   2      152.53      149.64      6.63 o 
   3 -10   2      925.47      853.48     23.88 o 
   4 -10   2        2.20        7.52      6.23 o 
   5 -10   2      139.87      118.66     27.84 o 
   6 -10   2        1.60       -3.10      7.25 o 
  -6  -9   2       29.89       31.38      5.00 o 
  -5  -9   2      205.11      202.24      8.65 o 
  -4  -9   2        9.18        9.53      3.11 o 
  -3  -9   2     1406.85     1256.95     27.16 o 
  -2  -9   2       56.80       50.74      3.72 o 
  -1  -9   2     1421.28     1265.43     26.08 o 
   0  -9   2      966.54      951.43     14.56 o 
   1  -9   2     1121.32     1082.08     23.19 o 
   2  -9   2      942.12      926.86     17.54 o 
   3  -9   2      341.78      339.56     17.36 o 
   4  -9   2      249.65      250.26     16.60 o 
   5  -9   2        1.69        4.00      6.42 o 
   6  -9   2        2.50       -0.94      6.86 o 
   7  -9   2        3.35        4.76      9.89 o 
  -7  -8   2       16.52       19.19      5.85 o 
  -6  -8   2        2.88        4.06      4.11 o 
  -5  -8   2        2.78        1.32      3.54 o 
  -4  -8   2      113.05      119.14      6.91 o 
  -3  -8   2        3.50        3.80      2.43 o 
  -2  -8   2     1280.35     1178.50     22.64 o 
  -1  -8   2      155.16      151.20      4.19 o 
   0  -8   2     2873.69     2781.53     36.35 o 
   1  -8   2      930.31      928.47     14.07 o 
   2  -8   2      343.61      313.09      9.85 o 
   3  -8   2     1344.58     1345.84     33.96 o 
   4  -8   2        4.75        3.01      4.64 o 
   5  -8   2      144.93      169.59     11.78 o 
   6  -8   2       27.37       35.16      7.91 o 
   7  -8   2        7.74       -0.37      8.79 o 
  -7  -7   2       10.75       15.31      4.56 o 
  -6  -7   2      121.72      117.14      8.41 o 
  -5  -7   2       65.29       62.96      4.67 o 
  -4  -7   2       55.75       49.94      3.29 o 
  -3  -7   2      848.73      771.36     15.59 o 
  -2  -7   2      251.51      245.08      4.56 o 
  -1  -7   2     1081.62     1090.61     15.65 o 
   0  -7   2     1852.69     1888.45     26.30 o 
   1  -7   2      769.33      772.68     13.22 o 
   2  -7   2     1855.83     1872.57     32.23 o 
   3  -7   2       64.87       63.87      4.74 o 
   4  -7   2     1615.13     1621.16     44.86 o 
   5  -7   2       19.33       10.30      8.61 o 
   6  -7   2      360.04      342.88     17.25 o 
   7  -7   2       37.02       33.51      8.06 o 
   8  -7   2        3.45        2.56      9.52 o 
  -7  -6   2      143.30      156.58      8.04 o 
  -6  -6   2       12.37        6.14      3.18 o 
  -5  -6   2      381.98      371.29     12.45 o 
  -4  -6   2        0.81       -0.36      2.31 o 
  -3  -6   2      525.96      512.78      9.90 o 
  -2  -6   2       21.80       12.29      1.21 o 
  -1  -6   2     1939.85     1926.09     24.71 o 
   0  -6   2      282.88      240.56      8.41 o 
   1  -6   2     3967.21     4173.24     56.25 o 
   2  -6   2        5.39        2.70      1.44 o 
   3  -6   2     2654.05     2771.21     52.33 o 
   4  -6   2        4.38        4.62      2.44 o 
   5  -6   2      436.97      444.83     21.61 o 
   6  -6   2      120.91      112.38      9.82 o 
   7  -6   2      257.98      240.57     16.85 o 
   8  -6   2       14.23        6.23      8.42 o 
  -8  -5   2      346.76      390.69     14.36 o 
  -7  -5   2       17.52       11.51      4.60 o 
  -6  -5   2      318.16      326.72      9.42 o 
  -5  -5   2        8.66        5.92      2.44 o 
  -4  -5   2      604.74      596.88     11.48 o 
  -3  -5   2      332.75      346.78      7.91 o 
  -2  -5   2     1065.56     1033.31     13.43 o 
  -1  -5   2      759.09      800.70     10.74 o 
   0  -5   2     1429.83     1438.25     21.13 o 
   1  -5   2      955.67     1006.51     15.15 o 
   2  -5   2     1843.57     1824.43     30.80 o 
   3  -5   2       39.27       46.04      2.15 o 
   4  -5   2     3674.93     3743.45     77.33 o 
   5  -5   2       41.25       34.20      5.69 o 
   6  -5   2      864.36      897.65     45.23 o 
   7  -5   2      109.69      108.28      9.75 o 
   8  -5   2       19.42       10.99      8.06 o 
  -8  -4   2       14.75       15.74      4.49 o 
  -7  -4   2      317.54      338.20      9.78 o 
  -6  -4   2      109.92      104.62      4.70 o 
  -5  -4   2     1178.54     1170.23     21.08 o 
  -4  -4   2      700.29      747.27     12.66 o 
  -3  -4   2      702.47      681.70     12.38 o 
  -2  -4   2     2792.36     2989.44     45.98 o 
  -1  -4   2     1398.19     1383.20     17.72 o 
   0  -4   2      783.04      879.79     12.28 o 
   1  -4   2     3934.63     4090.45     61.98 o 
   2  -4   2       45.36       55.17      4.30 o 
   3  -4   2     3119.28     3227.37     60.17 o 
   4  -4   2       48.79       50.58      2.64 o 
   5  -4   2     1085.06     1089.01     36.08 o 
   6  -4   2      269.05      263.33     13.21 o 
   7  -4   2      483.06      494.96     29.67 o 
   8  -4   2      130.16      120.22     10.36 o 
  -8  -3   2      548.23      586.06     16.38 o 
  -7  -3   2       75.57       79.76      8.48 o 
  -6  -3   2      615.75      641.30     15.54 o 
  -5  -3   2      983.71     1010.18     17.82 o 
  -4  -3   2     1358.97     1367.02     23.41 o 
  -3  -3   2      662.41      648.30     12.76 o 
  -2  -3   2     1100.46     1120.26     19.32 o 
  -1  -3   2      297.00      347.59      4.79 o 
   0  -3   2      934.19      996.62     12.87 o 
   1  -3   2       16.51       16.76      1.75 o 
   2  -3   2     1932.10     1967.69     36.83 o 
   3  -3   2       74.52       79.88      2.57 o 
   4  -3   2     2333.25     2287.30     43.95 o 
   5  -3   2      205.11      197.92     10.16 o 
   6  -3   2      550.20      586.78     21.90 o 
   7  -3   2      155.12      143.51      9.87 o 
   8  -3   2       99.95      104.41      9.42 o 
  -8  -2   2       12.17       13.11      8.97 o 
  -7  -2   2      748.91      812.51     26.54 o 
  -6  -2   2      175.98      188.05      7.38 o 
  -5  -2   2     1986.14     1987.58     47.51 o 
  -4  -2   2     1135.55     1107.00     27.18 o 
  -3  -2   2     1716.50     1744.48     33.88 o 
  -2  -2   2     1345.51     1365.53     25.32 o 
  -1  -2   2     2762.04     2876.12     37.79 o 
   0  -2   2       61.32       65.76      1.32 o 
   1  -2   2     3828.77     4254.64     90.64 o 
   2  -2   2      291.17      325.03      7.07 o 
   3  -2   2     2832.76     3001.21     56.50 o 
   4  -2   2      119.75      121.96      3.39 o 
   5  -2   2     1018.91     1013.57     16.81 o 
   6  -2   2      123.09      120.97      8.10 o 
   7  -2   2      300.56      329.11     14.69 o 
   8  -2   2       97.64       94.23      9.16 o 
  -8  -1   2      185.65      208.72     11.39 o 
  -7  -1   2       74.89       76.88      7.87 o 
  -6  -1   2      375.45      379.08     14.11 o 
  -5  -1   2      591.39      572.60     16.21 o 
  -4  -1   2      887.14      925.56     23.88 o 
  -3  -1   2      764.77      706.50     29.67 o 
  -2  -1   2      513.32      571.77     12.38 o 
  -1  -1   2     7567.35     7725.41    116.30 o 
   0  -1   2     1571.84     1673.32     23.29 o 
   1  -1   2     1317.23     1480.68     24.78 o 
   2  -1   2       15.34       16.10      1.01 o 
   3  -1   2       82.50       79.14      2.07 o 
   4  -1   2      110.45      102.34      2.91 o 
   5  -1   2      184.83      178.28      6.82 o 
   6  -1   2       70.56       88.12      5.99 o 
   7  -1   2      195.70      181.61     10.99 o 
   8  -1   2       56.82       76.56     12.09 o 
  -8   0   2       27.94       20.97      5.82 o 
  -7   0   2      125.22      141.69      7.37 o 
  -6   0   2       22.57       17.27      8.79 o 
  -5   0   2      300.29      298.44     12.10 o 
  -4   0   2      108.84       90.91      5.36 o 
  -3   0   2      325.76      340.00      6.82 o 
  -2   0   2      255.35      342.79      8.87 o 
  -1   0   2      125.45      116.98      2.26 o 
   0   0   2      144.45      182.99      3.84 o 
   1   0   2       63.43       65.12      2.03 o 
   2   0   2     2406.57     2560.65     39.49 o 
   3   0   2      323.21      329.21      5.82 o 
   4   0   2      609.34      628.51     13.03 o 
   5   0   2      484.27      452.71     10.22 o 
   6   0   2      394.18      382.28     32.41 o 
   7   0   2      399.32      391.89     30.03 o 
   8   0   2      274.47      255.84     20.51 o 
  -9   1   2       26.67       23.81      5.49 o 
  -8   1   2      261.88      218.94      8.44 o 
  -7   1   2      107.39      117.76     12.45 o 
  -6   1   2      191.34      182.07      6.46 o 
  -5   1   2      632.38      628.41     20.43 o 
  -4   1   2       10.34       16.31      1.63 o 
  -3   1   2     2900.94     3014.09     54.64 o 
  -2   1   2      140.24      156.43      4.43 o 
  -1   1   2    17712.50    17657.90    472.05 o 
   0   1   2        6.49        7.34      0.83 o 
   1   1   2     1783.49     1873.76     24.73 o 
   2   1   2       75.17       79.95      1.99 o 
   3   1   2       98.47       97.00      2.90 o 
   4   1   2      223.19      207.94      4.30 o 
   5   1   2       39.93       40.22      2.65 o 
   6   1   2      130.77      132.90     11.64 o 
   7   1   2       60.20       55.61      8.79 o 
   8   1   2       43.72       44.08      7.24 o 
  -9   2   2        8.66       15.38      5.86 o 
  -8   2   2      131.83      115.83     11.17 o 
  -7   2   2        2.96        6.23      4.76 o 
  -6   2   2      228.40      223.93      7.60 o 
  -5   2   2      117.40      118.61      6.45 o 
  -4   2   2     1574.31     1642.16     30.61 o 
  -3   2   2       94.53       86.26      3.01 o 
  -2   2   2     2989.43     3027.14     48.17 o 
  -1   2   2      264.68      262.99      5.08 o 
   0   2   2     3526.55     3554.95     57.02 o 
   1   2   2      476.80      455.26      7.39 o 
   2   2   2     1925.23     1977.81     30.81 o 
   3   2   2      149.68      162.79      3.63 o 
   4   2   2      407.94      408.14      7.50 o 
   5   2   2        1.75        3.84      2.25 o 
   6   2   2      358.49      342.79     12.09 o 
   7   2   2       85.02      101.53      8.37 o 
   8   2   2      156.17      139.54     12.45 o 
  -9   3   2       23.63       18.31      6.96 o 
  -8   3   2        7.90        4.76      6.23 o 
  -7   3   2       49.77       36.26      6.96 o 
  -6   3   2        0.04       -2.81      2.81 o 
  -5   3   2      446.25      432.50     12.06 o 
  -4   3   2      275.28      276.06      8.58 o 
  -3   3   2     1333.66     1231.05     26.10 o 
  -2   3   2      164.59      182.75      4.37 o 
  -1   3   2     2291.46     2272.00     34.57 o 
   0   3   2        0.77        0.31      0.65 o 
   1   3   2      669.50      635.91     11.74 o 
   2   3   2       12.70       12.75      1.94 o 
   3   3   2      896.98      889.31     15.93 o 
   4   3   2      205.96      193.09      6.38 o 
   5   3   2      264.21      255.86      8.52 o 
   6   3   2        9.15        6.36      4.40 o 
   7   3   2      147.51      164.08     13.19 o 
  -8   4   2       11.21        4.40      6.59 o 
  -7   4   2        0.49       -3.70      3.70 o 
  -6   4   2       20.60       25.30      5.31 o 
  -5   4   2       70.00       71.22      4.12 o 
  -4   4   2      563.55      548.64     13.43 o 
  -3   4   2        0.93        0.44      1.28 o 
  -2   4   2     2048.69     2015.35     31.09 o 
  -1   4   2        7.21       16.96      1.82 o 
   0   4   2     2748.29     2717.03     36.59 o 
   1   4   2        3.56       10.22      1.60 o 
   2   4   2      936.03      922.97     22.68 o 
   3   4   2      320.24      298.23      9.15 o 
   4   4   2       71.36       84.53      4.70 o 
   5   4   2      134.05      151.70      6.83 o 
   6   4   2       62.42       65.19      6.60 o 
   7   4   2        9.47       10.99      8.06 o 
  -8   5   2       24.68       24.17      8.06 o 
  -7   5   2        1.93        2.22      3.78 o 
  -6   5   2      155.01      150.23      7.92 o 
  -5   5   2       18.32       15.31      6.46 o 
  -4   5   2       31.00       26.80      2.47 o 
  -3   5   2       11.44        7.88      1.44 o 
  -2   5   2       27.34       34.82      2.24 o 
  -1   5   2      545.07      472.30      8.62 o 
   0   5   2      171.38      156.27      3.30 o 
   1   5   2      695.33      609.54     12.48 o 
   2   5   2      603.35      571.13     13.70 o 
   3   5   2      950.63      927.84     19.86 o 
   4   5   2       92.99       86.22      9.80 o 
   5   5   2      217.20      234.02      9.01 o 
   6   5   2       50.48       48.57      8.79 o 
   7   5   2      103.05      102.92     13.55 o 
  -8   6   2        4.40        8.42      8.42 o 
  -7   6   2       81.07       83.43     15.75 o 
  -6   6   2        7.01        8.00      3.93 o 
  -5   6   2       50.65       46.65      4.81 o 
  -4   6   2       51.37       48.39      3.90 o 
  -3   6   2       34.29       41.80      2.74 o 
  -2   6   2      342.20      330.47      6.87 o 
  -1   6   2        6.94        8.76      1.62 o 
   0   6   2      697.50      686.97     10.49 o 
   1   6   2      173.05      167.59      7.16 o 
   2   6   2      133.85      129.37      5.56 o 
   3   6   2      476.27      457.70     12.23 o 
   4   6   2       86.99       80.51      5.05 o 
   5   6   2      101.53      108.40      7.56 o 
   6   6   2      129.12      143.86     12.50 o 
  -8   7   2      102.99      112.07     13.55 o 
  -7   7   2        1.90        1.25      4.47 o 
  -6   7   2      363.14      359.42     13.99 o 
  -5   7   2        4.63        6.54      3.78 o 
  -4   7   2      115.65      113.46      6.03 o 
  -3   7   2       59.66       50.46      3.03 o 
  -2   7   2      679.81      667.98     13.00 o 
  -1   7   2     1208.18     1147.01     19.14 o 
   0   7   2     2146.25     2028.25     34.07 o 
   1   7   2      657.42      618.95     13.31 o 
   2   7   2     3088.78     2903.38     59.96 o 
   3   7   2      229.24      222.95      8.10 o 
   4   7   2     1723.00     1687.73     36.92 o 
   5   7   2       24.68       21.18      4.86 o 
   6   7   2      493.40      532.44     18.60 o 
  -7   8   2       99.49      123.79     13.92 o 
  -6   8   2        6.32        4.40      4.40 o 
  -5   8   2      103.07      115.13      7.64 o 
  -4   8   2      152.81      134.20      6.29 o 
  -3   8   2       20.19       23.72      4.12 o 
  -2   8   2      277.58      261.75      6.89 o 
  -1   8   2       82.82       85.18      5.55 o 
   0   8   2      713.08      670.83     16.74 o 
   1   8   2      425.16      406.55     10.14 o 
   2   8   2      663.38      613.86     18.61 o 
   3   8   2      417.26      408.29     12.24 o 
   4   8   2       58.54       61.43      5.69 o 
   5   8   2      128.89      119.54      9.07 o 
  -7   9   2        3.12       10.26      9.52 o 
  -6   9   2       34.88       31.44      7.33 o 
  -5   9   2        0.33        3.31      4.07 o 
  -4   9   2        8.14        0.91      4.09 o 
  -3   9   2      175.65      156.43      6.63 o 
  -2   9   2      128.08      130.40      6.39 o 
  -1   9   2      911.84      899.21     20.82 o 
   0   9   2      181.77      168.73      7.46 o 
   1   9   2      228.41      214.90      7.41 o 
   2   9   2      434.57      405.51     12.37 o 
   3   9   2       59.42       53.49      5.51 o 
   4   9   2      350.11      365.17     12.46 o 
  -6  10   2       14.05       13.33      5.07 o 
  -5  10   2       90.65       88.47      6.83 o 
  -4  10   2       23.12       30.83     13.14 o 
  -3  10   2        2.05       -3.90      3.90 o 
  -2  10   2      118.71      133.45     11.05 o 
  -1  10   2        2.22        4.16      4.77 o 
   0  10   2       11.84        9.84      4.22 o 
   1  10   2       78.62       76.78      5.12 o 
   2  10   2       90.39       79.83      6.34 o 
   3  10   2      263.58      280.12     10.74 o 
   4  10   2        0.67        6.83      5.44 o 
  -5  11   2       48.84       59.96      7.66 o 
  -4  11   2       11.08       16.40     13.19 o 
  -3  11   2       55.16       57.88      5.85 o 
  -2  11   2        2.55        1.40      4.23 o 
  -1  11   2        0.33       -0.59      6.16 o 
   0  11   2        4.53        9.27      6.07 o 
   1  11   2        0.28        6.45      5.29 o 
   2  11   2       19.26       20.01      5.23 o 
   3  11   2       14.09       13.65      6.87 o 
  -4  12   2      130.23      145.94     22.52 o 
  -3  12   2       49.47       62.42      7.99 o 
  -2  12   2      141.76      161.00     23.79 o 
  -1  12   2       13.20       18.26      6.21 o 
   0  12   2        0.43       -5.58      5.58 o 
   1  12   2       64.10       65.28      7.18 o 
  -1 -14   3       54.72       70.54      7.59 o 
   0 -14   3       10.63        7.51      6.86 o 
   1 -14   3      213.32      251.37     12.57 o 
   2 -14   3        0.79       -8.79      8.79 o 
  -3 -13   3       31.70       28.06      6.24 o 
  -2 -13   3        4.55       10.15      4.45 o 
  -1 -13   3      190.74      226.87     11.26 o 
   0 -13   3       46.54       43.98      5.70 o 
   1 -13   3       72.23       86.68      7.72 o 
   2 -13   3      148.95      159.41      8.34 o 
   3 -13   3        5.13        2.80     13.55 o 
   4 -13   3      211.87      279.45     28.57 o 
  -4 -12   3        3.81        2.50      5.25 o 
  -3 -12   3        1.65        7.83      4.47 o 
  -2 -12   3       30.19       22.12      3.94 o 
  -1 -12   3       55.36       57.80      8.04 o 
   0 -12   3      193.94      222.33      9.52 o 
   1 -12   3      333.45      325.98     10.94 o 
   2 -12   3       25.48       32.87      5.06 o 
   3 -12   3      388.72      400.31     31.86 o 
   4 -12   3        8.57        2.22      8.27 o 
   5 -12   3       54.82       54.33     10.55 o 
  -5 -11   3      146.61      163.52     10.19 o 
  -4 -11   3        6.81        6.87      4.56 o 
  -3 -11   3        8.84       11.38      4.49 o 
  -2 -11   3       41.92       36.13      4.09 o 
  -1 -11   3       62.21       63.58      4.29 o 
   0 -11   3      488.25      473.44     13.06 o 
   1 -11   3      132.23      130.79      5.82 o 
   2 -11   3      482.45      477.63     13.59 o 
   3 -11   3       54.56       42.22      8.27 o 
   4 -11   3      340.29      353.21     39.01 o 
   5 -11   3        1.43        7.59      7.91 o 
   6 -11   3       75.42       89.37     11.50 o 
  -6 -10   3        5.82        5.40      9.78 o 
  -5 -10   3       32.32       39.52      4.42 o 
  -4 -10   3        6.09       -0.49      3.24 o 
  -3 -10   3        4.26        5.62      3.83 o 
  -2 -10   3      138.21      127.31      5.32 o 
  -1 -10   3       24.14       18.61      3.56 o 
   0 -10   3      929.32      881.80     15.58 o 
   1 -10   3       39.47       45.08      3.08 o 
   2 -10   3      331.23      325.30      9.89 o 
   3 -10   3      677.39      645.35     19.04 o 
   4 -10   3       66.52       82.22     17.03 o 
   5 -10   3      570.51      554.68     24.93 o 
   6 -10   3        0.27       -0.66      7.37 o 
  -6  -9   3      103.93      128.72      7.30 o 
  -5  -9   3      221.29      214.78      8.63 o 
  -4  -9   3       30.22       28.93      4.36 o 
  -3  -9   3      124.22      134.75      5.36 o 
  -2  -9   3        8.05        6.95      2.70 o 
  -1  -9   3      173.77      167.04      5.35 o 
   0  -9   3       95.98      114.34      4.36 o 
   1  -9   3      140.00      146.95      4.54 o 
   2  -9   3      121.86      131.36      8.19 o 
   3  -9   3      314.89      334.68     20.44 o 
   4  -9   3      305.10      329.23     16.74 o 
   5  -9   3       22.00       16.02      7.65 o 
   6  -9   3       95.79       89.32     10.81 o 
   7  -9   3        9.98       -3.35      8.20 o 
  -7  -8   3      180.18      184.70     16.55 o 
  -6  -8   3      174.04      183.40      8.04 o 
  -5  -8   3      192.50      195.78     13.74 o 
  -4  -8   3      621.05      571.93     12.66 o 
  -3  -8   3       18.40       18.78      2.73 o 
  -2  -8   3       65.80       70.24      3.15 o 
  -1  -8   3      107.75      109.20      3.33 o 
   0  -8   3      344.80      331.42      7.71 o 
   1  -8   3       27.99       32.72      2.17 o 
   2  -8   3      146.35      159.08      4.84 o 
   3  -8   3      763.05      776.08     20.98 o 
   4  -8   3        1.62       -4.43      5.08 o 
   5  -8   3      517.22      522.59     22.41 o 
   6  -8   3      106.96      121.56     11.16 o 
   7  -8   3      224.43      239.92     15.84 o 
  -7  -7   3       48.17       47.92      6.22 o 
  -6  -7   3      273.57      298.18     11.15 o 
  -5  -7   3      534.46      515.56     13.51 o 
  -4  -7   3       42.89       45.57      5.11 o 
  -3  -7   3      746.28      733.34     13.81 o 
  -2  -7   3      142.21      147.26      3.47 o 
  -1  -7   3      665.59      648.73      9.36 o 
   0  -7   3       59.26       75.72      3.37 o 
   1  -7   3        8.18       14.30      1.69 o 
   2  -7   3       34.88       35.87      3.06 o 
   3  -7   3        5.25        7.00      3.29 o 
   4  -7   3      929.76      922.56     32.74 o 
   5  -7   3       83.91       89.40      8.89 o 
   6  -7   3      341.18      346.19     37.17 o 
   7  -7   3      208.05      225.47     41.02 o 
  -8  -6   3       26.79       34.54      5.98 o 
  -7  -6   3      158.60      164.99     10.36 o 
  -6  -6   3      367.01      385.49     14.54 o 
  -5  -6   3      242.96      248.22      7.87 o 
  -4  -6   3     1786.80     1712.91     32.74 o 
  -3  -6   3        5.71        4.73      1.64 o 
  -2  -6   3     2401.72     2462.55     31.11 o 
  -1  -6   3       15.21       22.48      1.29 o 
   0  -6   3      995.16     1032.83     15.77 o 
   1  -6   3      362.61      381.94      8.20 o 
   2  -6   3      448.45      471.92      9.25 o 
   3  -6   3      371.68      389.95     16.46 o 
   4  -6   3      176.99      174.02     10.73 o 
   5  -6   3      154.59      162.53     10.82 o 
   6  -6   3      223.27      217.22     13.29 o 
   7  -6   3      250.42      286.81     47.80 o 
   8  -6   3       87.90      102.55     13.55 o 
  -8  -5   3      126.67      153.21      7.85 o 
  -7  -5   3      493.31      464.53     12.56 o 
  -6  -5   3      117.90      124.41      5.49 o 
  -5  -5   3     2557.82     2453.21     45.93 o 
  -4  -5   3      316.84      319.30      7.70 o 
  -3  -5   3     2774.45     2654.71     44.23 o 
  -2  -5   3      119.76      127.60      2.63 o 
  -1  -5   3     2954.84     3003.46     36.10 o 
   0  -5   3        3.00        4.41      1.32 o 
   1  -5   3      876.28      876.30     13.39 o 
   2  -5   3       23.73       20.86      1.64 o 
   3  -5   3      620.34      621.66     13.12 o 
   4  -5   3     1238.12     1260.47     31.31 o 
   5  -5   3      249.53      229.47     12.82 o 
   6  -5   3      454.83      524.00     27.10 o 
   7  -5   3      293.69      290.20     15.85 o 
   8  -5   3      124.46      109.39     11.17 o 
  -8  -4   3       37.20       40.03      5.21 o 
  -7  -4   3      579.07      576.33     14.35 o 
  -6  -4   3      134.60      136.20      5.37 o 
  -5  -4   3     1174.69     1185.75     21.36 o 
  -4  -4   3     1833.75     1796.11     30.62 o 
  -3  -4   3      492.34      513.40      9.69 o 
  -2  -4   3     6220.63     6225.95     76.59 o 
  -1  -4   3      143.25      169.94      3.07 o 
   0  -4   3     4958.86     5281.65     65.85 o 
   1  -4   3       26.12       34.68      1.44 o 
   2  -4   3      668.63      660.21     15.66 o 
   3  -4   3       46.63       54.20      3.04 o 
   4  -4   3       27.36       22.86      3.86 o 
   5  -4   3        7.78        8.05      4.58 o 
   6  -4   3       42.15       42.12      6.76 o 
   7  -4   3       68.50       92.82      9.32 o 
   8  -4   3       61.82       66.62     14.83 o 
  -8  -3   3        9.51       17.88      3.51 o 
  -7  -3   3      163.22      166.68      6.07 o 
  -6  -3   3        6.83        7.64      1.84 o 
  -5  -3   3     1602.30     1619.06     26.44 o 
  -4  -3   3      334.96      341.08      6.96 o 
  -3  -3   3     2909.05     2751.72     45.66 o 
  -2  -3   3        6.62       15.87      1.35 o 
  -1  -3   3     6218.50     6289.05     82.08 o 
   0  -3   3     1308.69     1286.64     16.43 o 
   1  -3   3     2114.77     2191.59     37.03 o 
   2  -3   3     1315.50     1418.40     27.30 o 
   3  -3   3      726.94      751.42     15.10 o 
   4  -3   3       22.89       30.49      2.23 o 
   5  -3   3      423.09      422.83     21.79 o 
   6  -3   3        5.29       -3.22      4.76 o 
   7  -3   3      423.31      407.93     19.23 o 
   8  -3   3        0.31        6.06      6.69 o 
  -9  -2   3       39.64       50.27      7.90 o 
  -8  -2   3       23.41       27.48      3.46 o 
  -7  -2   3       19.37       20.00      7.33 o 
  -6  -2   3      121.04      118.55      6.71 o 
  -5  -2   3       31.34       33.62      2.01 o 
  -4  -2   3     2267.76     2280.57     42.21 o 
  -3  -2   3      406.92      425.37      9.93 o 
  -2  -2   3     5352.40     5138.63     95.14 o 
  -1  -2   3     4658.53     4785.71     66.70 o 
   0  -2   3     3090.24     3069.77     45.98 o 
   1  -2   3     3786.66     3929.75     64.96 o 
   2  -2   3     1697.25     1761.41     33.36 o 
   3  -2   3      642.12      637.91     11.82 o 
   4  -2   3      386.21      396.69      7.29 o 
   5  -2   3       24.08       23.67      6.96 o 
   6  -2   3      229.92      247.76     12.67 o 
   7  -2   3        1.02        7.04     10.07 o 
   8  -2   3      237.77      226.44     13.80 o 
  -9  -1   3       23.22       31.00      7.12 o 
  -8  -1   3       16.67       15.22      5.56 o 
  -7  -1   3      123.72      113.09      5.26 o 
  -6  -1   3       36.87       40.45      3.06 o 
  -5  -1   3      998.84      993.33     21.19 o 
  -4  -1   3       67.07       78.70      4.21 o 
  -3  -1   3     4268.49     4237.56     76.39 o 
  -2  -1   3     2227.17     2305.38     48.04 o 
  -1  -1   3    16391.80    16286.72    277.15 o 
   0  -1   3     3263.69     3260.24     46.15 o 
   1  -1   3     2459.48     2604.95     44.25 o 
   2  -1   3     4251.94     4457.33     68.16 o 
   3  -1   3      675.84      663.45     11.06 o 
   4  -1   3      930.70      934.26     15.47 o 
   5  -1   3      356.51      352.80      8.64 o 
   6  -1   3      211.41      183.28     10.54 o 
   7  -1   3      187.67      175.80     11.02 o 
   8  -1   3        4.42        2.77      6.26 o 
  -9   0   3      194.97      186.84     11.67 o 
  -8   0   3      175.71      157.62      9.27 o 
  -7   0   3      311.85      285.43     17.76 o 
  -6   0   3      642.50      706.43     48.53 o 
  -5   0   3      709.48      771.09     21.20 o 
  -4   0   3     3239.51     3352.70     60.86 o 
  -3   0   3     1638.46     1825.91     52.95 o 
  -2   0   3      623.08      586.72     13.37 o 
  -1   0   3     5518.30     6034.41    100.84 o 
   0   0   3      442.76      415.82      7.09 o 
   1   0   3     3965.47     4145.87     54.72 o 
   2   0   3     1579.20     1660.10     26.02 o 
   3   0   3     1841.04     1791.40     28.17 o 
   4   0   3      155.11      158.78      3.90 o 
   5   0   3      622.02      667.84     14.42 o 
   6   0   3       29.43       27.65      5.42 o 
   7   0   3      151.30      137.28     26.74 o 
   8   0   3       59.85       49.78      8.08 o 
  -9   1   3       26.68       20.97      6.97 o 
  -8   1   3        2.97        4.30      3.86 o 
  -7   1   3       28.91       30.40      5.13 o 
  -6   1   3       58.40       52.74      5.49 o 
  -5   1   3       84.54       84.30      3.26 o 
  -4   1   3      410.13      409.99     11.11 o 
  -3   1   3     1567.12     1548.55     36.07 o 
  -2   1   3     3086.53     3269.81     57.25 o 
  -1   1   3    12021.70    12637.44    218.51 o 
   0   1   3     4142.09     4312.27     61.03 o 
   1   1   3     4130.60     4303.80     65.16 o 
   2   1   3     4736.91     4816.39     73.80 o 
   3   1   3     1652.97     1707.70     27.02 o 
   4   1   3     1203.68     1185.41     21.12 o 
   5   1   3      348.08      355.44     11.62 o 
   6   1   3      316.35      314.08     14.90 o 
   7   1   3      148.72      163.39     11.48 o 
  -9   2   3      301.46      289.85     32.41 o 
  -8   2   3        1.77        8.06      5.86 o 
  -7   2   3      544.99      507.99     24.17 o 
  -6   2   3       10.77        8.64      3.66 o 
  -5   2   3      496.60      502.09     11.87 o 
  -4   2   3      342.55      361.85      8.64 o 
  -3   2   3       56.83       60.76      2.60 o 
  -2   2   3      259.22      222.66      7.51 o 
  -1   2   3       83.88       62.80      2.68 o 
   0   2   3     1073.33     1033.53     16.36 o 
   1   2   3      500.59      432.92      7.58 o 
   2   2   3      150.31      151.03      3.82 o 
   3   2   3     1439.11     1317.93     23.15 o 
   4   2   3       52.96       53.99      3.29 o 
   5   2   3      428.91      429.68     13.61 o 
   6   2   3       32.53       38.98      9.16 o 
   7   2   3       12.29       -1.73      6.36 o 
  -9   3   3        7.89       10.99      7.33 o 
  -8   3   3      184.39      152.36     12.82 o 
  -7   3   3       21.36       22.37      4.40 o 
  -6   3   3      509.15      524.75     17.76 o 
  -5   3   3      168.93      159.07      6.17 o 
  -4   3   3      228.09      232.36      6.40 o 
  -3   3   3      126.34      158.70      4.07 o 
  -2   3   3      485.58      493.21      8.56 o 
  -1   3   3       47.31       47.22      1.97 o 
   0   3   3     1828.99     1893.93     31.24 o 
   1   3   3        2.21        1.88      1.08 o 
   2   3   3     1627.22     1567.23     27.20 o 
   3   3   3       23.16       22.66      1.74 o 
   4   3   3      284.10      299.04     12.32 o 
   5   3   3       53.31       59.77      9.17 o 
   6   3   3      247.60      273.96     18.31 o 
   7   3   3        8.66        3.66      8.42 o 
  -9   4   3      138.51      149.06     13.55 o 
  -8   4   3       14.42        6.23      6.96 o 
  -7   4   3       90.15       91.96      8.79 o 
  -6   4   3      282.38      284.38     11.32 o 
  -5   4   3      112.42      118.24      6.59 o 
  -4   4   3      155.74      157.91      6.98 o 
  -3   4   3      268.59      284.17      7.17 o 
  -2   4   3       12.08       16.82      1.55 o 
  -1   4   3      644.18      643.82     10.40 o 
   0   4   3       35.65       34.82      1.59 o 
   1   4   3     1118.00     1115.25     20.19 o 
   2   4   3       84.31       78.07      4.50 o 
   3   4   3     2293.49     2205.32     51.41 o 
   4   4   3      149.73      146.15      6.68 o 
   5   4   3      736.69      728.57     53.11 o 
   6   4   3       49.98       51.14      6.86 o 
   7   4   3       70.41       68.86     12.09 o 
  -8   5   3      217.95      229.49     18.86 o 
  -7   5   3       55.63       58.89     10.99 o 
  -6   5   3      595.76      564.96     19.03 o 
  -5   5   3      272.58      262.94     10.73 o 
  -4   5   3       71.78       70.61      3.68 o 
  -3   5   3      733.81      759.26     13.92 o 
  -2   5   3       93.95       92.47      3.49 o 
  -1   5   3      393.90      410.66      7.41 o 
   0   5   3      368.65      377.01      6.71 o 
   1   5   3      233.21      244.62      6.53 o 
   2   5   3      507.94      491.32     14.20 o 
   3   5   3       12.64       14.50      3.54 o 
   4   5   3      345.47      330.48     21.38 o 
   5   5   3      131.13      142.38     15.38 o 
   6   5   3      433.63      441.03     18.34 o 
  -8   6   3       19.77       26.70      8.24 o 
  -7   6   3       13.33       17.04      5.10 o 
  -6   6   3      252.81      280.70     11.97 o 
  -5   6   3      303.98      272.29     11.35 o 
  -4   6   3      240.92      226.30      8.35 o 
  -3   6   3      585.62      602.07     11.79 o 
  -2   6   3      183.75      192.54      5.02 o 
  -1   6   3      516.69      499.47      8.84 o 
   0   6   3      115.49      109.62      4.41 o 
   1   6   3      656.53      630.86     13.40 o 
   2   6   3      312.63      292.76      9.07 o 
   3   6   3     1158.81     1099.39     24.89 o 
   4   6   3      134.45      133.27      7.69 o 
   5   6   3      465.06      421.02     17.96 o 
   6   6   3        6.50        5.16      7.87 o 
  -8   7   3       50.51       48.71     11.35 o 
  -7   7   3        9.40       -2.08      4.74 o 
  -6   7   3      106.22      104.00      7.38 o 
  -5   7   3      162.75      148.71     11.72 o 
  -4   7   3       63.43       71.65      8.43 o 
  -3   7   3      254.12      259.68      6.73 o 
  -2   7   3      477.69      471.02     10.02 o 
  -1   7   3       11.03       17.54      2.48 o 
   0   7   3      658.60      606.19     15.15 o 
   1   7   3       10.67       10.71      3.11 o 
   2   7   3       65.71       67.10      5.06 o 
   3   7   3        3.17        2.46      3.68 o 
   4   7   3       61.77       71.20      5.68 o 
   5   7   3       49.02       55.42      7.09 o 
  -7   8   3       96.15      112.13     10.44 o 
  -6   8   3      301.46      286.32     12.76 o 
  -5   8   3      293.75      265.46     10.50 o 
  -4   8   3      884.08      823.60     24.97 o 
  -3   8   3       29.80       28.71      3.06 o 
  -2   8   3     1511.61     1543.59     33.08 o 
  -1   8   3        2.44        2.20      3.02 o 
   0   8   3      151.70      162.25      7.11 o 
   1   8   3        5.48        3.28      3.20 o 
   2   8   3       29.59       29.31      4.46 o 
   3   8   3       74.30       74.49      5.74 o 
   4   8   3        4.04        3.05      4.57 o 
   5   8   3       53.61       54.07      7.68 o 
  -7   9   3        1.13       -5.46      5.46 o 
  -6   9   3       87.90       97.93      7.28 o 
  -5   9   3      186.28      187.50      9.09 o 
  -4   9   3       21.33       15.80      4.67 o 
  -3   9   3      171.47      180.14      6.81 o 
  -2   9   3        3.52        1.81      3.92 o 
  -1   9   3       34.78       34.82      6.74 o 
   0   9   3       75.33       79.49      5.72 o 
   1   9   3       98.72       99.34      6.18 o 
   2   9   3        0.42       -1.16      4.29 o 
   3   9   3        9.14        7.90      4.72 o 
   4   9   3       39.54       28.55     10.27 o 
  -6  10   3        2.32        0.68      5.07 o 
  -5  10   3      162.44      141.40     12.96 o 
  -4  10   3      115.46      102.72      7.52 o 
  -3  10   3        0.13       -3.22      5.94 o 
  -2  10   3      556.85      573.85     19.82 o 
  -1  10   3       66.77       61.80      6.73 o 
   0  10   3       98.37      108.68      7.46 o 
   1  10   3      111.81      120.00      8.25 o 
   2  10   3       13.50       13.86      5.07 o 
   3  10   3        9.91        8.76      5.30 o 
  -5  11   3       67.59       71.92      8.26 o 
  -4  11   3       38.61       27.58      7.72 o 
  -3  11   3      205.14      227.94     12.20 o 
  -2  11   3       20.15       27.88      6.14 o 
  -1  11   3      298.18      332.47     13.56 o 
   0  11   3       12.37       13.74      5.95 o 
   1  11   3      139.96      148.76      8.68 o 
   2  11   3       29.87       41.23      7.22 o 
  -3  12   3        8.80        1.08      6.25 o 
  -2  12   3      190.74      193.96     12.28 o 
  -1  12   3       49.45       67.43     11.30 o 
   0  12   3       87.30      100.06      8.32 o 
  -2 -14   4       10.65        7.88      7.65 o 
  -1 -14   4       20.69       34.23      6.54 o 
   0 -14   4        2.87        3.38      6.11 o 
   1 -14   4      129.78      157.16     12.74 o 
   2 -14   4       13.64        6.58      9.89 o 
   3 -14   4       98.13       89.00     20.88 o 
  -3 -13   4       98.11      112.43      8.18 o 
  -2 -13   4        0.85       -3.02      3.74 o 
  -1 -13   4       13.59       20.83      5.08 o 
   0 -13   4        0.97        2.21      4.50 o 
   1 -13   4        2.08       -0.07      5.21 o 
   2 -13   4       30.87       32.10     10.42 o 
   3 -13   4        0.89      -13.19     13.19 o 
   4 -13   4      194.90      228.91     27.10 o 
  -4 -12   4      266.07      299.18     13.67 o 
  -3 -12   4        5.53        3.50      4.66 o 
  -2 -12   4      402.96      407.38     11.07 o 
  -1 -12   4        2.61        5.51      4.17 o 
   0 -12   4       66.79       70.16      5.74 o 
   1 -12   4       39.78       45.77      6.92 o 
   2 -12   4       20.27       27.03      6.93 o 
   3 -12   4      126.79      130.06     23.26 o 
   4 -12   4       36.18       40.18     13.00 o 
   5 -12   4       40.88       53.24     16.66 o 
  -5 -11   4      321.63      367.91     12.18 o 
  -4 -11   4       16.84       14.70      4.24 o 
  -3 -11   4      242.42      248.12      9.47 o 
  -2 -11   4       22.35       12.60      3.36 o 
  -1 -11   4      305.46      301.21      8.79 o 
   0 -11   4        4.01        2.68      3.68 o 
   1 -11   4       49.58       51.25      4.38 o 
   2 -11   4       10.57        3.84      5.29 o 
   3 -11   4       38.78       37.17      8.18 o 
   4 -11   4       14.54       16.10      7.61 o 
   5 -11   4       67.52       73.75     10.81 o 
   6 -11   4        2.18        5.93      8.87 o 
  -6 -10   4      177.71      181.12     10.52 o 
  -5 -10   4       68.23       80.93      5.27 o 
  -4 -10   4      844.58      802.03     17.43 o 
  -3 -10   4        3.00        3.47      2.96 o 
  -2 -10   4      497.37      480.23     11.42 o 
  -1 -10   4      162.55      153.84      7.58 o 
   0 -10   4      101.11      104.43      3.75 o 
   1 -10   4      107.25      117.27      7.59 o 
   2 -10   4      103.81       97.04      5.25 o 
   3 -10   4       12.03       10.10      6.57 o 
   4 -10   4       26.70       16.85      8.97 o 
   5 -10   4       39.14       23.61      8.67 o 
   6 -10   4       15.26        5.98      8.20 o 
  -6  -9   4       76.33       85.46     10.63 o 
  -5  -9   4       49.60       57.66      4.32 o 
  -4  -9   4       23.69       33.97      3.61 o 
  -3  -9   4      412.12      431.12     10.41 o 
  -2  -9   4        8.60       12.63      2.48 o 
  -1  -9   4     1973.11     1906.52     36.09 o 
   0  -9   4       24.46       33.74      2.96 o 
   1  -9   4     1047.83     1033.99     17.82 o 
   2  -9   4      246.22      219.50     10.34 o 
   3  -9   4      582.32      577.76     23.61 o 
   4  -9   4        6.21       -1.80      5.76 o 
   5  -9   4      416.88      426.41     20.76 o 
   6  -9   4       11.92       23.28      8.52 o 
  -7  -8   4       40.02       45.90      5.24 o 
  -6  -8   4       79.82       81.01      5.70 o 
  -5  -8   4        3.60        3.42      3.23 o 
  -4  -8   4      718.04      683.09     14.62 o 
  -3  -8   4        9.13        5.69      2.33 o 
  -2  -8   4      681.84      670.16     10.36 o 
  -1  -8   4      463.82      447.69      7.54 o 
   0  -8   4      502.65      514.09      9.13 o 
   1  -8   4      414.63      424.16      7.90 o 
   2  -8   4      200.80      189.84      6.40 o 
   3  -8   4      134.91      148.52     10.37 o 
   4  -8   4       12.22       11.56      5.98 o 
   5  -8   4        9.97        7.42      6.59 o 
   6  -8   4        7.02       17.46      7.59 o 
   7  -8   4        7.04       21.48      8.60 o 
  -7  -7   4        2.45        2.17      3.95 o 
  -6  -7   4        5.56        6.87      3.57 o 
  -5  -7   4      149.93      145.33      6.17 o 
  -4  -7   4       22.99       23.83      2.69 o 
  -3  -7   4     1078.97     1035.33     17.53 o 
  -2  -7   4       35.39       31.56      1.84 o 
  -1  -7   4     3007.70     2951.17     35.89 o 
   0  -7   4      438.02      438.68      9.69 o 
   1  -7   4      949.44      919.77     14.54 o 
   2  -7   4      643.16      666.90     12.72 o 
   3  -7   4      254.59      248.08     13.25 o 
   4  -7   4        3.49        9.04      8.61 o 
   5  -7   4       68.56       87.73      9.42 o 
   6  -7   4        1.29        4.18      6.70 o 
   7  -7   4      141.90      147.86     26.55 o 
  -8  -6   4        2.17       -2.78      4.66 o 
  -7  -6   4       19.62       19.62      3.85 o 
  -6  -6   4        3.02        3.73      3.13 o 
  -5  -6   4        7.97        5.25      2.71 o 
  -4  -6   4      533.51      490.09      9.82 o 
  -3  -6   4       22.45       18.61      1.83 o 
  -2  -6   4     1419.91     1390.67     18.13 o 
  -1  -6   4      520.66      473.70      6.73 o 
   0  -6   4     1396.33     1382.71     19.35 o 
   1  -6   4      410.12      353.21      6.43 o 
   2  -6   4      449.08      476.86      9.37 o 
   3  -6   4      768.84      754.42     29.85 o 
   4  -6   4      155.51      179.85     11.26 o 
   5  -6   4      181.99      200.06     12.67 o 
   6  -6   4       83.56       99.77      9.89 o 
   7  -6   4        2.22        0.56      6.98 o 
  -8  -5   4       55.70       51.42      5.28 o 
  -7  -5   4        7.54        7.73      3.26 o 
  -6  -5   4       92.34       87.45      4.60 o 
  -5  -5   4       98.67      106.28      4.37 o 
  -4  -5   4        6.05        5.34      1.85 o 
  -3  -5   4      166.18      129.44      3.27 o 
  -2  -5   4      108.93       94.20      2.31 o 
  -1  -5   4      641.82      580.55      8.20 o 
   0  -5   4      760.05      766.48     11.11 o 
   1  -5   4      147.17      130.33      3.47 o 
   2  -5   4      647.00      676.69     14.06 o 
   3  -5   4       93.62      104.59      5.11 o 
   4  -5   4       30.75       31.40      5.69 o 
   5  -5   4        3.81       -1.19      5.21 o 
   6  -5   4      185.45      187.36     12.57 o 
   7  -5   4       41.65       38.00      8.32 o 
  -8  -4   4        4.61        1.75      3.65 o 
  -7  -4   4       43.81       41.79      4.04 o 
  -6  -4   4      120.93      117.13      7.66 o 
  -5  -4   4       30.13       29.90      2.55 o 
  -4  -4   4      101.66       95.38      3.57 o 
  -3  -4   4      118.91      108.76      3.20 o 
  -2  -4   4      986.24     1001.48     13.09 o 
  -1  -4   4      297.83      279.33      4.37 o 
   0  -4   4     2207.04     2368.85     30.12 o 
   1  -4   4      609.42      542.99     10.45 o 
   2  -4   4      978.95     1109.11     29.33 o 
   3  -4   4     1732.80     1717.76     38.56 o 
   4  -4   4      289.76      292.99     14.83 o 
   5  -4   4      380.98      391.62     17.33 o 
   6  -4   4       69.44       73.89      8.20 o 
   7  -4   4       12.18       12.71      6.88 o 
  -8  -3   4      168.17      170.98      7.78 o 
  -7  -3   4       19.58       17.57      3.54 o 
  -6  -3   4      434.92      424.81     10.94 o 
  -5  -3   4       51.32       55.59      2.89 o 
  -4  -3   4       45.14       39.77      2.30 o 
  -3  -3   4      286.21      335.65      8.39 o 
  -2  -3   4       32.49       29.73      1.36 o 
  -1  -3   4       11.97        5.11      0.85 o 
   0  -3   4      610.88      582.54      8.66 o 
   1  -3   4        3.45        7.29      1.12 o 
   2  -3   4     1628.53     1641.75     31.71 o 
   3  -3   4       46.71       53.92      3.65 o 
   4  -3   4      766.93      757.80     18.92 o 
   5  -3   4      137.92      139.23      9.48 o 
   6  -3   4      297.68      293.56     15.11 o 
   7  -3   4       24.77       15.11     14.10 o 
  -9  -2   4      232.25      270.04     14.10 o 
  -8  -2   4       35.85       39.40      4.21 o 
  -7  -2   4      179.09      169.05      6.88 o 
  -6  -2   4      396.20      390.79     11.52 o 
  -5  -2   4      290.90      295.28      7.16 o 
  -4  -2   4       69.71       65.26      2.68 o 
  -3  -2   4      467.21      457.34     10.71 o 
  -2  -2   4        1.68        9.66      0.80 o 
  -1  -2   4     2860.62     2973.47     39.72 o 
   0  -2   4      448.24      426.27      6.39 o 
   1  -2   4     4374.11     4438.67     81.64 o 
   2  -2   4      216.96      223.13      7.05 o 
   3  -2   4     3233.06     3297.42     51.08 o 
   4  -2   4       40.69       36.11      3.46 o 
   5  -2   4      762.37      802.99     28.86 o 
   6  -2   4       61.05       53.16      7.25 o 
   7  -2   4      130.51      140.14     10.92 o 
  -9  -1   4       20.70       17.54      4.32 o 
  -8  -1   4      342.29      352.65     16.41 o 
  -7  -1   4      220.23      212.72      9.21 o 
  -6  -1   4      626.64      588.98     20.88 o 
  -5  -1   4      628.99      642.52     13.57 o 
  -4  -1   4      466.54      459.59     11.63 o 
  -3  -1   4        4.32        4.96      1.11 o 
  -2  -1   4     1368.78     1397.43     20.04 o 
  -1  -1   4     3195.93     3460.40     49.07 o 
   0  -1   4     3676.91     3866.15     58.74 o 
   1  -1   4       26.62       18.98      1.27 o 
   2  -1   4     5943.48     6324.23    116.44 o 
   3  -1   4       75.60       81.83      2.50 o 
   4  -1   4     1861.63     1800.55     34.97 o 
   5  -1   4      142.22      134.64      9.35 o 
   6  -1   4      379.11      358.01     30.40 o 
   7  -1   4       61.76       42.88      8.06 o 
  -9   0   4      271.39      273.23     17.43 o 
  -8   0   4       62.65       58.14      5.60 o 
  -7   0   4      518.01      499.98     30.58 o 
  -6   0   4      182.51      157.85      9.89 o 
  -5   0   4      812.24      784.57     22.80 o 
  -4   0   4        3.67        5.80      1.35 o 
  -3   0   4      697.65      662.69     19.20 o 
  -2   0   4      525.47      503.61     10.07 o 
  -1   0   4     3454.85     3756.30     53.41 o 
   0   0   4       82.03       90.51      2.33 o 
   1   0   4     2104.25     2152.41     40.30 o 
   2   0   4       44.25       56.40      1.91 o 
   3   0   4     1328.71     1299.14     21.02 o 
   4   0   4      174.80      169.48      5.44 o 
   5   0   4      323.44      349.41     38.64 o 
   6   0   4      218.27      223.96     13.21 o 
   7   0   4       55.90       56.62      8.62 o 
  -9   1   4        4.36        3.98      4.99 o 
  -8   1   4      192.05      197.52     14.83 o 
  -7   1   4      135.21      168.11     11.72 o 
  -6   1   4      148.48      146.90      7.25 o 
  -5   1   4      820.14      888.15     22.27 o 
  -4   1   4       48.25       38.77      3.34 o 
  -3   1   4      397.35      379.80      6.93 o 
  -2   1   4       76.83       73.38      2.51 o 
  -1   1   4       92.35       81.03      2.51 o 
   0   1   4      352.48      343.22      6.07 o 
   1   1   4     1953.35     2059.68     34.70 o 
   2   1   4     1163.86     1188.97     21.00 o 
   3   1   4     1063.23     1080.77     19.52 o 
   4   1   4      620.12      603.15     13.35 o 
   5   1   4      839.87      840.97     30.53 o 
   6   1   4      317.16      322.57     37.72 o 
   7   1   4      374.16      367.40     18.96 o 
  -9   2   4      131.30      109.71      8.44 o 
  -8   2   4       58.06       47.25      8.06 o 
  -7   2   4      424.59      430.40     15.27 o 
  -6   2   4      443.19      444.18     15.20 o 
  -5   2   4     1083.49     1073.45     31.54 o 
  -4   2   4      830.46      802.98     20.32 o 
  -3   2   4     1137.74     1282.77     31.59 o 
  -2   2   4     2162.82     2202.83     33.75 o 
  -1   2   4     1554.40     1849.32     30.66 o 
   0   2   4      318.42      304.51      5.50 o 
   1   2   4     1151.06     1282.86     20.40 o 
   2   2   4      348.57      328.77      6.99 o 
   3   2   4     1893.22     1912.34     33.26 o 
   4   2   4      479.10      483.23     15.03 o 
   5   2   4      550.15      560.36     17.24 o 
   6   2   4      489.17      502.01     61.35 o 
   7   2   4       34.14       35.38      8.71 o 
  -9   3   4        1.06       -4.40      7.33 o 
  -8   3   4       64.37       82.04      9.89 o 
  -7   3   4       41.46       41.70      5.01 o 
  -6   3   4      190.25      188.54      8.76 o 
  -5   3   4      787.85      734.70     30.40 o 
  -4   3   4        7.58        5.47      1.70 o 
  -3   3   4     2149.24     2149.17     32.45 o 
  -2   3   4       59.57       60.20      2.39 o 
  -1   3   4     2070.18     2013.37     34.05 o 
   0   3   4        6.05        6.67      1.48 o 
   1   3   4     1042.44     1039.50     18.06 o 
   2   3   4       82.45       80.84      4.26 o 
   3   3   4      367.10      362.72     10.15 o 
   4   3   4      115.35      121.23      7.07 o 
   5   3   4      627.46      613.09     25.90 o 
   6   3   4      221.25      221.58     18.31 o 
   7   3   4      287.16      295.93     22.71 o 
  -8   4   4      102.14      103.88      7.72 o 
  -7   4   4       21.74       24.98      4.58 o 
  -6   4   4      839.97      817.67     25.80 o 
  -5   4   4      127.56      125.52      9.71 o 
  -4   4   4     1391.75     1370.71     25.24 o 
  -3   4   4        5.03        6.20      1.64 o 
  -2   4   4     1464.79     1485.30     22.36 o 
  -1   4   4       96.83       94.53      3.15 o 
   0   4   4      384.62      369.85      7.66 o 
   1   4   4        7.00       10.23      2.05 o 
   2   4   4      682.48      716.21     18.79 o 
   3   4   4      489.58      471.84     13.73 o 
   4   4   4      526.36      490.18     18.30 o 
   5   4   4       76.88       61.45     11.54 o 
   6   4   4      416.87      369.91     25.27 o 
  -8   5   4      102.56      105.64     13.00 o 
  -7   5   4      156.51      148.42      8.86 o 
  -6   5   4      265.96      259.85     11.18 o 
  -5   5   4     1179.11     1089.96     49.44 o 
  -4   5   4        1.48       -3.40      3.40 o 
  -3   5   4     2528.60     2479.38     41.57 o 
  -2   5   4       14.15       19.63      1.88 o 
  -1   5   4     1842.17     1852.41     30.53 o 
   0   5   4        0.72        1.62      1.37 o 
   1   5   4      645.57      648.97     15.81 o 
   2   5   4        1.35        2.26      3.37 o 
   3   5   4      112.27      121.46      6.52 o 
   4   5   4        5.40       10.59      6.41 o 
   5   5   4      159.99      163.74     10.79 o 
   6   5   4       56.43       75.08     13.92 o 
  -8   6   4       19.20        9.60      7.33 o 
  -7   6   4       29.71       25.56     10.44 o 
  -6   6   4      239.37      235.70     10.91 o 
  -5   6   4        0.34        1.13      3.24 o 
  -4   6   4      496.21      479.08     14.10 o 
  -3   6   4      137.95      149.01      5.60 o 
  -2   6   4     1275.12     1258.96     22.51 o 
  -1   6   4      596.98      603.22     11.04 o 
   0   6   4      677.85      653.21     15.89 o 
   1   6   4      629.67      603.73     13.13 o 
   2   6   4      455.88      447.63     12.25 o 
   3   6   4       93.59       96.12      9.19 o 
   4   6   4      151.98      165.61     10.79 o 
   5   6   4       32.34       31.67     16.66 o 
  -8   7   4       55.06       51.29      7.87 o 
  -7   7   4       54.08       41.71      6.50 o 
  -6   7   4      236.33      219.19      9.48 o 
  -5   7   4      374.65      345.59     12.02 o 
  -4   7   4      282.01      250.04     11.42 o 
  -3   7   4      569.00      568.24     11.78 o 
  -2   7   4      191.88      196.70      5.86 o 
  -1   7   4      495.87      464.01     11.30 o 
   0   7   4        2.57       -2.40      3.28 o 
   1   7   4      285.76      252.75      8.73 o 
   2   7   4       35.67       34.23      4.44 o 
   3   7   4       15.01       17.08      4.33 o 
   4   7   4        4.12       10.87      5.87 o 
   5   7   4        6.97       13.37      6.19 o 
  -7   8   4       35.56       40.32      5.75 o 
  -6   8   4      247.34      243.47     19.40 o 
  -5   8   4        2.52       -1.33      4.37 o 
  -4   8   4       29.71       33.74      5.54 o 
  -3   8   4      171.26      190.42      7.46 o 
  -2   8   4      334.80      339.17     10.57 o 
  -1   8   4      565.66      584.32     20.24 o 
   0   8   4      107.46      106.62      6.28 o 
   1   8   4      841.65      815.52     19.67 o 
   2   8   4        8.36        8.26      4.96 o 
   3   8   4      329.54      340.82     11.57 o 
   4   8   4        1.80       -5.09      5.89 o 
  -6   9   4       57.65       64.53      6.89 o 
  -5   9   4        8.39       13.00      4.81 o 
  -4   9   4        0.97       -1.14      4.34 o 
  -3   9   4       11.91       12.86      4.67 o 
  -2   9   4       18.00       17.98      4.42 o 
  -1   9   4       90.83       86.75      6.77 o 
   0   9   4      225.99      248.66      9.63 o 
   1   9   4      148.50      125.67      6.90 o 
   2   9   4      227.63      239.63     14.18 o 
   3   9   4        1.93       -5.13      5.13 o 
  -6  10   4       31.69       34.61      7.11 o 
  -5  10   4        1.41        1.47      6.04 o 
  -4  10   4       10.38        2.43      8.06 o 
  -3  10   4       16.37       10.13      5.26 o 
  -2  10   4      306.67      298.86     18.30 o 
  -1  10   4       48.63       60.09     11.14 o 
   0  10   4       67.14       57.08      9.08 o 
   1  10   4      136.26      147.91     13.85 o 
   2  10   4       29.22       28.12      6.75 o 
  -4  11   4        0.60        5.79      6.77 o 
  -3  11   4       12.95       20.80      5.82 o 
  -2  11   4        1.06       -4.45      6.96 o 
  -1  11   4       46.75       55.35      7.25 o 
   0  11   4       29.26       32.81      7.29 o 
   1  11   4       72.04       63.74      7.00 o 
  -2 -14   5      144.07      160.03      9.42 o 
  -1 -14   5       19.46       23.79      6.41 o 
   0 -14   5       14.11       14.46      6.08 o 
   1 -14   5        0.67        2.99      7.43 o 
   2 -14   5        0.92       -2.53      7.69 o 
  -3 -13   5      107.45      121.03     16.44 o 
  -2 -13   5       55.98       62.03      5.82 o 
  -1 -13   5      115.59      123.09      7.15 o 
   0 -13   5      101.53      122.09     10.63 o 
   1 -13   5       47.86       52.48      8.32 o 
   2 -13   5       22.80       22.22      6.46 o 
   3 -13   5       13.13       -0.37     14.28 o 
   4 -13   5       46.06       68.81     11.58 o 
  -4 -12   5      101.96      105.05      8.70 o 
  -3 -12   5        1.04        3.46      4.32 o 
  -2 -12   5      219.04      243.78      8.25 o 
  -1 -12   5       92.28      104.81      7.16 o 
   0 -12   5       63.75       65.93      6.50 o 
   1 -12   5       75.83       83.29     10.84 o 
   2 -12   5        3.02       -2.27      7.87 o 
   3 -12   5       29.02       35.02      8.87 o 
   4 -12   5        3.55        5.92      8.71 o 
   5 -12   5        0.47       -8.38      8.60 o 
  -5 -11   5       60.71       75.79      6.23 o 
  -4 -11   5       10.64       15.14      3.83 o 
  -3 -11   5      113.17      114.14      4.91 o 
  -2 -11   5      136.53      134.38      5.91 o 
  -1 -11   5      265.46      268.15     11.43 o 
   0 -11   5      324.04      336.46      9.33 o 
   1 -11   5        2.76       -1.33      3.96 o 
   2 -11   5      439.21      391.03     13.93 o 
   3 -11   5        4.84       10.16      7.38 o 
   4 -11   5       56.34       52.94     10.03 o 
   5 -11   5       17.03       24.75      9.48 o 
  -6 -10   5        6.73       12.25      5.46 o 
  -5 -10   5       64.83       61.51      4.87 o 
  -4 -10   5      143.10      130.98      5.78 o 
  -3 -10   5      303.14      268.43      6.80 o 
  -2 -10   5       52.80       48.84      5.26 o 
  -1 -10   5     1245.74     1235.75     24.84 o 
   0 -10   5       21.47       12.71      3.16 o 
   1 -10   5      443.57      461.66     11.41 o 
   2 -10   5       16.02        8.19      4.10 o 
   3 -10   5       11.72       20.72      7.09 o 
   4 -10   5        1.82       -1.81      6.69 o 
   5 -10   5       33.24       30.53      8.97 o 
   6 -10   5        5.49        3.31      8.47 o 
  -7  -9   5        0.21       -1.43      5.08 o 
  -6  -9   5      119.37      128.70      7.16 o 
  -5  -9   5        3.61        1.46      3.15 o 
  -4  -9   5      337.26      318.08      8.67 o 
  -3  -9   5        6.28        3.49      2.40 o 
  -2  -9   5      658.22      615.96     11.25 o 
  -1  -9   5       17.36       17.75      2.08 o 
   0  -9   5     1009.50      983.33     18.61 o 
   1  -9   5      361.01      353.90      8.86 o 
   2  -9   5     1641.54     1594.31     39.92 o 
   3  -9   5      420.34      392.24     22.71 o 
   4  -9   5      676.36      666.35     27.38 o 
   5  -9   5      149.50      139.13     13.19 o 
   6  -9   5      275.57      274.39     35.71 o 
  -7  -8   5      278.91      307.15     11.74 o 
  -6  -8   5       12.47        8.17      3.97 o 
  -5  -8   5      626.53      630.43     15.10 o 
  -4  -8   5      136.66      115.39      4.78 o 
  -3  -8   5     1314.91     1228.33     18.91 o 
  -2  -8   5       22.94       20.80      1.96 o 
  -1  -8   5     2904.12     2763.90     36.22 o 
   0  -8   5      211.26      211.30      6.84 o 
   1  -8   5     1769.86     1730.67     28.00 o 
   2  -8   5      176.75      174.44     12.71 o 
   3  -8   5     1041.58     1021.26     54.39 o 
   4  -8   5       22.64       27.68      7.22 o 
   5  -8   5      237.50      243.98     15.47 o 
   6  -8   5        0.16        1.43      7.64 o 
   7  -8   5       20.37       14.40      9.20 o 
  -7  -7   5       13.15       11.13      4.18 o 
  -6  -7   5      241.39      254.06      8.99 o 
  -5  -7   5       80.61       74.72      4.62 o 
  -4  -7   5      298.57      284.87      6.99 o 
  -3  -7   5       29.13       38.95      2.05 o 
  -2  -7   5      312.67      298.88      5.48 o 
  -1  -7   5       14.82       11.35      1.48 o 
   0  -7   5      869.65      860.43     15.05 o 
   1  -7   5      110.60      112.46      3.38 o 
   2  -7   5     1074.33     1071.76     22.81 o 
   3  -7   5      235.91      230.46     22.52 o 
   4  -7   5      156.14      185.09     26.37 o 
   5  -7   5      233.32      232.02     14.33 o 
   6  -7   5       82.02       76.23     10.02 o 
   7  -7   5        9.35       13.44      8.37 o 
  -8  -6   5        3.47       -5.15      5.15 o 
  -7  -6   5      208.97      211.11      9.05 o 
  -6  -6   5      171.23      165.38      6.72 o 
  -5  -6   5      208.61      200.25      8.10 o 
  -4  -6   5       59.51       61.81      3.19 o 
  -3  -6   5      151.35      136.45      3.93 o 
  -2  -6   5       69.77       78.47      2.52 o 
  -1  -6   5      470.61      426.47      6.59 o 
   0  -6   5       31.33       40.15      2.25 o 
   1  -6   5      564.14      534.28      9.00 o 
   2  -6   5      458.23      509.86     14.69 o 
   3  -6   5     1578.51     1478.92     48.26 o 
   4  -6   5      497.47      481.46     20.64 o 
   5  -6   5      272.07      229.25     14.06 o 
   6  -6   5      322.55      320.81     17.50 o 
   7  -6   5        2.77       12.12      7.86 o 
  -8  -5   5      133.37      142.46      7.54 o 
  -7  -5   5      112.82      109.49      6.36 o 
  -6  -5   5      283.08      273.76      8.59 o 
  -5  -5   5      627.07      616.04     13.42 o 
  -4  -5   5       85.30       92.74      3.39 o 
  -3  -5   5     1344.04     1401.99     20.93 o 
  -2  -5   5      389.13      362.93      5.98 o 
  -1  -5   5      850.96      886.39     12.05 o 
   0  -5   5     1713.29     1749.24     22.69 o 
   1  -5   5      859.29      890.95     12.78 o 
   2  -5   5      743.33      690.73     17.63 o 
   3  -5   5      731.49      693.00     25.34 o 
   4  -5   5       42.91       50.04      7.03 o 
   5  -5   5      588.44      523.01     22.08 o 
   6  -5   5       55.39       61.77     17.95 o 
   7  -5   5      113.01       98.45     11.18 o 
  -8  -4   5      181.67      195.84     15.48 o 
  -7  -4   5        7.60       11.41      5.34 o 
  -6  -4   5     1230.71     1205.11     29.34 o 
  -5  -4   5       31.57       37.48      3.27 o 
  -4  -4   5      896.12      876.46     17.55 o 
  -3  -4   5       27.59       24.96      1.65 o 
  -2  -4   5     1473.64     1544.23     21.06 o 
  -1  -4   5      102.19       88.86      2.20 o 
   0  -4   5     1972.21     2175.02     29.71 o 
   1  -4   5      498.71      449.52      8.96 o 
   2  -4   5     2639.96     2871.56     85.00 o 
   3  -4   5     1721.92     1682.72     38.41 o 
   4  -4   5     1461.74     1417.23     46.72 o 
   5  -4   5      386.23      396.79     18.30 o 
   6  -4   5      765.80      706.94     28.07 o 
   7  -4   5       49.84       53.83      9.20 o 
  -9  -3   5       63.04       66.84      6.57 o 
  -8  -3   5      202.56      219.53      9.09 o 
  -7  -3   5      177.02      174.69      7.44 o 
  -6  -3   5      491.47      510.80     17.26 o 
  -5  -3   5      908.26      871.10     19.97 o 
  -4  -3   5      399.76      419.55     10.58 o 
  -3  -3   5     1849.21     1841.29     28.95 o 
  -2  -3   5      983.22     1056.49     15.71 o 
  -1  -3   5      615.82      556.47      9.52 o 
   0  -3   5     1965.14     2094.58     32.29 o 
   1  -3   5      203.97      183.81      5.44 o 
   2  -3   5     1373.24     1441.80     41.92 o 
   3  -3   5      165.69      144.11      6.15 o 
   4  -3   5      718.69      685.39     25.58 o 
   5  -3   5      310.38      311.48     15.71 o 
   6  -3   5      291.39      284.82     15.65 o 
   7  -3   5      343.06      367.74     29.12 o 
  -9  -2   5       28.28       40.56      5.65 o 
  -8  -2   5       77.71       77.96      5.55 o 
  -7  -2   5        4.50        5.12      3.72 o 
  -6  -2   5      616.58      572.82     19.08 o 
  -5  -2   5       13.54       15.89      2.34 o 
  -4  -2   5      775.75      701.53     16.03 o 
  -3  -2   5      161.62      167.10      4.03 o 
  -2  -2   5     1937.33     1911.05     27.29 o 
  -1  -2   5      305.73      310.27      6.24 o 
   0  -2   5      240.55      210.90      3.73 o 
   1  -2   5      147.17      165.20      4.08 o 
   2  -2   5       77.37       77.94      3.57 o 
   3  -2   5      189.42      181.66      6.74 o 
   4  -2   5      341.21      313.52     12.48 o 
   5  -2   5      159.32      195.41     20.33 o 
   6  -2   5      495.31      438.92     20.32 o 
   7  -2   5       88.77      103.25     23.62 o 
  -9  -1   5        9.59       13.93      5.21 o 
  -8  -1   5       24.49       27.77      4.88 o 
  -7  -1   5      143.78      156.57     10.44 o 
  -6  -1   5       45.57       44.65      4.47 o 
  -5  -1   5     1373.30     1350.48     42.80 o 
  -4  -1   5       39.97       43.76      2.31 o 
  -3  -1   5      881.82      858.99     12.38 o 
  -2  -1   5      859.17      907.21     14.73 o 
  -1  -1   5       17.46       24.93      1.37 o 
   0  -1   5      264.28      245.35      4.60 o 
   1  -1   5      164.72      157.98      6.21 o 
   2  -1   5      358.96      410.88      9.40 o 
   3  -1   5       91.60       92.74      3.88 o 
   4  -1   5      503.78      465.42     13.13 o 
   5  -1   5      266.52      256.04     14.22 o 
   6  -1   5      149.58      132.91     10.91 o 
   7  -1   5      347.96      343.25     18.49 o 
  -9   0   5       10.74       13.19      6.23 o 
  -8   0   5       20.20       24.98      4.94 o 
  -7   0   5       32.84       36.63      5.86 o 
  -6   0   5      349.68      334.23     11.90 o 
  -5   0   5        0.41        5.86      3.66 o 
  -4   0   5     1087.76     1081.03     27.00 o 
  -3   0   5      866.97      897.67     13.78 o 
  -2   0   5     3756.88     3878.97     64.61 o 
  -1   0   5     1004.68     1033.48     15.65 o 
   0   0   5       29.99       28.58      1.50 o 
   1   0   5     1107.51     1119.78     19.72 o 
   2   0   5       15.85       19.54      1.59 o 
   3   0   5        9.22       11.03      2.24 o 
   4   0   5      174.72      156.14      6.51 o 
   5   0   5        1.46        4.01      5.82 o 
   6   0   5      332.82      304.15     16.86 o 
   7   0   5        5.46       -2.47      8.24 o 
  -9   1   5        1.41        1.47      6.23 o 
  -8   1   5        1.06       -1.83      5.49 o 
  -7   1   5       73.97       80.58      8.79 o 
  -6   1   5        0.73       -2.21      4.94 o 
  -5   1   5      865.81      842.89     25.46 o 
  -4   1   5      116.41      102.19      4.17 o 
  -3   1   5      156.99      136.90      3.64 o 
  -2   1   5     1155.22     1197.49     39.06 o 
  -1   1   5       12.50       21.57      1.52 o 
   0   1   5      881.78      811.63     12.65 o 
   1   1   5       76.27       67.60      2.81 o 
   2   1   5      179.75      169.20      5.41 o 
   3   1   5       30.47       27.82      2.69 o 
   4   1   5        7.74        6.99      3.74 o 
   5   1   5      120.61      132.94     10.97 o 
   6   1   5       24.68       28.78      8.42 o 
   7   1   5      171.07      184.32     14.23 o 
  -9   2   5       16.03        5.49      7.33 o 
  -8   2   5        2.53        9.52      6.96 o 
  -7   2   5       80.16       76.33     10.99 o 
  -6   2   5       96.38      100.12      6.59 o 
  -5   2   5      346.82      342.83     12.36 o 
  -4   2   5      755.83      747.41     17.01 o 
  -3   2   5     1959.07     2083.77     37.74 o 
  -2   2   5     2627.83     2636.93     44.28 o 
  -1   2   5     3169.63     3345.67     54.52 o 
   0   2   5      737.87      702.07     11.26 o 
   1   2   5     2107.24     2153.27     36.71 o 
   2   2   5      399.82      412.48      8.67 o 
   3   2   5      122.02      123.92      8.77 o 
   4   2   5      103.05      112.62      6.79 o 
   5   2   5       23.20       22.43      7.33 o 
   6   2   5      165.47      177.07     13.53 o 
  -9   3   5       20.24       18.68      8.42 o 
  -8   3   5        1.74        2.09      4.79 o 
  -7   3   5       92.55       92.28      6.83 o 
  -6   3   5       15.20        8.17      4.05 o 
  -5   3   5      929.24      942.08     28.62 o 
  -4   3   5        8.02        5.45      1.49 o 
  -3   3   5     2081.35     2019.80     33.80 o 
  -2   3   5      339.83      311.67      6.60 o 
  -1   3   5     2151.29     2163.63     36.17 o 
   0   3   5      845.14      785.63     14.19 o 
   1   3   5      346.97      336.78      7.42 o 
   2   3   5     1407.26     1405.18     30.28 o 
   3   3   5        6.04        8.75      3.90 o 
   4   3   5      267.15      285.32     14.50 o 
   5   3   5        4.61        3.14     14.28 o 
   6   3   5       32.82       24.17     10.99 o 
  -8   4   5        4.03        3.64      4.81 o 
  -7   4   5       27.88       32.00      5.27 o 
  -6   4   5       45.08       48.77      5.54 o 
  -5   4   5       23.35       20.78      3.55 o 
  -4   4   5      328.89      291.18      9.53 o 
  -3   4   5       48.98       50.92      3.65 o 
  -2   4   5     1046.36     1019.88     17.15 o 
  -1   4   5      958.49      954.98     17.96 o 
   0   4   5      340.78      320.35      7.79 o 
   1   4   5     1124.57     1074.07     26.43 o 
   2   4   5       76.92       79.81      5.16 o 
   3   4   5       68.75       58.73      6.60 o 
   4   4   5       29.01       27.42      6.23 o 
   5   4   5       52.93       47.61     12.09 o 
   6   4   5        0.79        7.69     10.99 o 
  -8   5   5        8.17        1.41      5.10 o 
  -7   5   5       64.68       60.90      6.60 o 
  -6   5   5       37.27       38.34      6.79 o 
  -5   5   5       58.55       52.70      4.66 o 
  -4   5   5       24.44       27.64      8.41 o 
  -3   5   5      495.73      508.28     10.72 o 
  -2   5   5      450.71      448.54     13.11 o 
  -1   5   5      557.64      561.28      9.83 o 
   0   5   5     1202.68     1159.26     25.51 o 
   1   5   5        4.59       -0.42      3.30 o 
   2   5   5     1669.20     1681.77     66.20 o 
   3   5   5      111.18      101.30     10.99 o 
   4   5   5      416.36      434.73     48.35 o 
   5   5   5       45.72       39.56     12.45 o 
  -8   6   5       10.40       12.54      7.69 o 
  -7   6   5       37.27       31.26      4.97 o 
  -6   6   5        2.21        1.17      3.68 o 
  -5   6   5       45.82       43.69      6.15 o 
  -4   6   5        7.84        5.82      3.72 o 
  -3   6   5        7.89        4.45      2.25 o 
  -2   6   5      171.10      163.06      4.82 o 
  -1   6   5      402.38      438.33     10.67 o 
   0   6   5        4.12        4.46      3.27 o 
   1   6   5      817.55      777.66     18.48 o 
   2   6   5        4.00        9.32      4.61 o 
   3   6   5      442.25      460.23     38.27 o 
   4   6   5       47.51       62.27     15.75 o 
   5   6   5      235.87      247.22     23.07 o 
  -7   7   5      172.16      175.74      9.20 o 
  -6   7   5      223.75      221.97      9.91 o 
  -5   7   5       76.04       74.10      5.98 o 
  -4   7   5      397.11      370.30     12.77 o 
  -3   7   5       54.73       60.36      4.72 o 
  -2   7   5      618.08      640.68     25.53 o 
  -1   7   5        8.85        6.92      4.33 o 
   0   7   5      733.70      718.64     24.11 o 
   1   7   5       24.63       18.05      4.38 o 
   2   7   5      595.20      571.61     18.58 o 
   3   7   5       18.32       11.23      5.86 o 
   4   7   5      142.65      146.45     15.61 o 
  -7   8   5       68.16       81.81      6.92 o 
  -6   8   5        3.14        0.58      4.84 o 
  -5   8   5        5.14        2.82      4.33 o 
  -4   8   5       13.91        4.14      5.76 o 
  -3   8   5       20.96       18.23      6.06 o 
  -2   8   5      136.48      125.97      6.82 o 
  -1   8   5      106.02      115.90      7.33 o 
   0   8   5        0.41        0.42      4.02 o 
   1   8   5      546.65      571.87     15.91 o 
   2   8   5       23.20       22.06      6.18 o 
   3   8   5      638.30      660.72     21.84 o 
  -6   9   5      109.95      116.73      8.26 o 
  -5   9   5      108.54      118.54      7.99 o 
  -4   9   5       13.72        8.06      9.52 o 
  -3   9   5      212.92      217.19      9.79 o 
  -2   9   5        7.87        0.64      6.78 o 
  -1   9   5        4.51        2.36      5.66 o 
   0   9   5       47.79       50.81      6.71 o 
   1   9   5       83.91       76.27      6.18 o 
   2   9   5      107.98      127.37     11.07 o 
  -5  10   5        6.36       -4.45      6.59 o 
  -4  10   5       55.96       50.89      8.18 o 
  -3  10   5        2.77        0.88      5.28 o 
  -2  10   5        0.73        4.63      6.42 o 
  -1  10   5        1.63        2.78      5.20 o 
   0  10   5       19.48       25.63      6.52 o 
   1  10   5       42.54       30.74      6.06 o 
  -3  11   5      109.45      134.96     14.83 o 
  -2  11   5       28.07       24.91      7.22 o 
  -1  11   5        8.48       19.74      7.22 o 
  -2 -14   6      161.35      205.40     15.64 o 
  -1 -14   6       23.84       18.52      7.72 o 
   0 -14   6       62.45       74.06      8.02 o 
   1 -14   6       19.85       22.76      8.43 o 
   2 -14   6        2.69        1.54      6.56 o 
  -4 -13   6        5.18       -0.37     14.28 o 
  -3 -13   6       11.10       19.93      6.55 o 
  -2 -13   6       30.77       33.68      5.34 o 
  -1 -13   6        9.26       14.34      4.82 o 
   0 -13   6      171.81      162.14      9.07 o 
   1 -13   6       43.53       52.68      8.65 o 
   2 -13   6      109.72      117.43     17.21 o 
   3 -13   6       96.47      141.37     22.34 o 
   4 -13   6        3.18        6.23     11.72 o 
  -5 -12   6        2.00        4.00      4.99 o 
  -4 -12   6        0.33       -1.95      3.91 o 
  -3 -12   6        7.36        9.08      3.42 o 
  -2 -12   6        8.48        8.25      3.68 o 
  -1 -12   6      105.01       97.93      6.71 o 
   0 -12   6        1.95        2.68      3.99 o 
   1 -12   6      144.68      141.40      8.29 o 
   2 -12   6       36.32       41.33      7.63 o 
   3 -12   6      212.58      255.20     19.41 o 
   4 -12   6      108.72      120.08     15.57 o 
  -5 -11   6       71.00       86.34      5.69 o 
  -4 -11   6        4.57        7.49      3.76 o 
  -3 -11   6       21.16       25.22      3.27 o 
  -2 -11   6       25.23       26.48      4.13 o 
  -1 -11   6       53.45       46.38      4.07 o 
   0 -11   6      360.57      338.87      9.29 o 
   1 -11   6        1.63        4.24      4.25 o 
   2 -11   6      855.47      821.61     23.78 o 
   3 -11   6       65.45       67.67     10.30 o 
   4 -11   6      296.03      303.53     32.96 o 
   5 -11   6       73.07       75.81     11.90 o 
  -6 -10   6      129.25      152.49      7.65 o 
  -5 -10   6        1.34        2.56      3.55 o 
  -4 -10   6       28.40       34.05      3.81 o 
  -3 -10   6       10.96        6.50      2.53 o 
  -2 -10   6       89.64       93.65      3.88 o 
  -1 -10   6      636.07      596.81     18.11 o 
   0 -10   6       21.29       18.99      4.18 o 
   1 -10   6      744.19      721.29     17.76 o 
   2 -10   6      136.28      144.74      8.01 o 
   3 -10   6      611.11      611.48     25.86 o 
   4 -10   6      321.08      334.40     19.17 o 
   5 -10   6      147.76      179.49     14.85 o 
   6 -10   6      147.79      154.72     14.87 o 
  -7  -9   6       96.56      110.80     11.35 o 
  -6  -9   6        6.86       12.32      4.48 o 
  -5  -9   6      104.29      105.04      5.38 o 
  -4  -9   6        2.07        1.68      2.78 o 
  -3  -9   6      213.56      183.28      6.55 o 
  -2  -9   6        1.09        7.10      1.93 o 
  -1  -9   6     1009.93      945.07     22.84 o 
   0  -9   6      185.05      176.12      5.91 o 
   1  -9   6      231.25      222.09      7.83 o 
   2  -9   6      513.37      477.61     15.28 o 
   3  -9   6        6.44        1.77      8.42 o 
   4  -9   6       94.03      114.10     22.16 o 
   5  -9   6       17.49       14.61     10.62 o 
   6  -9   6        1.66        3.37      8.67 o 
  -7  -8   6        7.27       11.57      4.95 o 
  -6  -8   6      221.50      232.99      8.67 o 
  -5  -8   6      197.44      183.85      6.44 o 
  -4  -8   6      331.84      340.09      8.78 o 
  -3  -8   6      310.76      304.98      6.50 o 
  -2  -8   6     1061.12     1069.82     15.68 o 
  -1  -8   6       11.51       15.73      1.88 o 
   0  -8   6      684.14      691.23     10.86 o 
   1  -8   6        3.49        2.98      3.25 o 
   2  -8   6      756.42      769.90     21.13 o 
   3  -8   6       93.37       93.24      9.39 o 
   4  -8   6      649.96      632.09     26.49 o 
   5  -8   6        5.86       -2.11      7.18 o 
   6  -8   6      395.76      384.50     21.12 o 
  -8  -7   6       11.20       11.50      6.03 o 
  -7  -7   6      278.01      276.74     11.03 o 
  -6  -7   6       17.94       29.27      4.19 o 
  -5  -7   6      696.04      669.28     14.39 o 
  -4  -7   6        6.69        5.97      2.06 o 
  -3  -7   6      445.30      447.71      8.03 o 
  -2  -7   6       12.32       17.88      2.09 o 
  -1  -7   6      219.23      230.85      4.48 o 
   0  -7   6       41.26       40.65      2.15 o 
   1  -7   6      346.51      345.17      7.15 o 
   2  -7   6       45.59       53.60      4.38 o 
   3  -7   6      513.27      516.55     21.64 o 
   4  -7   6        1.41        9.45      6.31 o 
   5  -7   6      552.13      529.10     23.72 o 
   6  -7   6        8.26        0.83      7.59 o 
  -8  -6   6       77.76       81.06      7.72 o 
  -7  -6   6        1.42        1.48      3.82 o 
  -6  -6   6      529.58      538.26     18.13 o 
  -5  -6   6       34.90       32.43      3.39 o 
  -4  -6   6      800.76      779.27     13.90 o 
  -3  -6   6      345.51      340.14      5.89 o 
  -2  -6   6     1312.40     1253.24     17.75 o 
  -1  -6   6      507.10      511.31      7.72 o 
   0  -6   6      431.70      401.51      6.74 o 
   1  -6   6      132.71      132.62      3.49 o 
   2  -6   6      482.53      437.03     18.45 o 
   3  -6   6      398.79      442.75     35.16 o 
   4  -6   6      405.10      395.57     18.35 o 
   5  -6   6       42.47       40.27     19.05 o 
   6  -6   6      587.10      600.84     94.49 o 
   7  -6   6        8.27       -3.85      8.13 o 
  -8  -5   6        4.29        6.60      4.25 o 
  -7  -5   6      113.47      131.04      6.95 o 
  -6  -5   6        0.85        3.29      3.13 o 
  -5  -5   6     1306.49     1206.61     26.17 o 
  -4  -5   6      374.34      344.50      7.60 o 
  -3  -5   6     2843.54     2825.13     35.78 o 
  -2  -5   6     1179.34     1158.76     18.19 o 
  -1  -5   6     2013.37     2046.96     26.46 o 
   0  -5   6      366.72      326.15      5.45 o 
   1  -5   6      776.55      739.30     14.14 o 
   2  -5   6      297.45      280.73      9.45 o 
   3  -5   6      579.65      590.70     23.31 o 
   4  -5   6       30.46       29.35      6.51 o 
   5  -5   6      533.26      511.60     36.81 o 
   6  -5   6        7.32       12.84      7.69 o 
   7  -5   6      222.10      219.06     15.75 o 
  -8  -4   6      170.44      187.53     12.34 o 
  -7  -4   6       35.17       35.77      4.39 o 
  -6  -4   6     1112.30     1101.60     27.69 o 
  -5  -4   6       59.68       64.14      4.25 o 
  -4  -4   6      962.55      876.40     17.62 o 
  -3  -4   6      783.18      737.83     10.80 o 
  -2  -4   6      601.34      524.87      8.68 o 
  -1  -4   6     1797.23     1736.44     24.00 o 
   0  -4   6       35.05       19.80      1.35 o 
   1  -4   6      897.06      868.06     16.03 o 
   2  -4   6       60.42       64.71      4.65 o 
   3  -4   6        5.55        3.13      5.01 o 
   4  -4   6      105.40      105.71     17.21 o 
   5  -4   6       48.47       45.12      7.92 o 
   6  -4   6      239.38      220.47     25.82 o 
   7  -4   6       13.76       18.11      8.59 o 
  -9  -3   6       21.68       22.64      5.96 o 
  -8  -3   6        2.59       -0.45      4.51 o 
  -7  -3   6       83.77       83.28      6.57 o 
  -6  -3   6      127.68      128.44     20.51 o 
  -5  -3   6     1334.81     1294.69     32.11 o 
  -4  -3   6     1445.21     1464.58     27.98 o 
  -3  -3   6     2763.50     2847.26     37.86 o 
  -2  -3   6     3621.15     3752.93     53.28 o 
  -1  -3   6     2031.04     2039.13     27.95 o 
   0  -3   6     2873.98     2958.12     40.00 o 
   1  -3   6      494.97      535.60     16.57 o 
   2  -3   6     1547.15     1569.36     36.24 o 
   3  -3   6       49.63       48.83      4.49 o 
   4  -3   6      287.11      289.65     22.16 o 
   5  -3   6        2.84        4.03      6.15 o 
   6  -3   6       39.61       37.91      8.32 o 
   7  -3   6        7.53       -3.60      7.21 o 
  -9  -2   6        2.26        3.46      5.21 o 
  -8  -2   6       89.86       91.00     10.26 o 
  -7  -2   6       19.94       20.94      4.66 o 
  -6  -2   6      429.92      421.37     15.48 o 
  -5  -2   6       10.57        7.04      2.97 o 
  -4  -2   6      730.36      725.77     14.52 o 
  -3  -2   6      356.63      333.62      5.91 o 
  -2  -2   6     2048.56     2126.37     31.13 o 
  -1  -2   6     1920.16     1851.65     28.79 o 
   0  -2   6      215.17      213.94      3.97 o 
   1  -2   6     4098.48     4165.47     69.43 o 
   2  -2   6        2.43        4.31      3.65 o 
   3  -2   6     1897.73     1894.79     57.73 o 
   4  -2   6        3.61        6.21      7.14 o 
   5  -2   6      742.62      692.25     55.67 o 
   6  -2   6       13.07       11.57      7.31 o 
   7  -2   6      119.00      111.12     11.64 o 
  -9  -1   6       19.69       17.21      6.59 o 
  -8  -1   6       35.19       39.90      5.62 o 
  -7  -1   6       56.56       48.63      5.36 o 
  -6  -1   6      103.00      102.18      8.42 o 
  -5  -1   6       60.52       62.81      4.66 o 
  -4  -1   6      454.61      457.64     11.02 o 
  -3  -1   6       13.58        8.00      1.10 o 
  -2  -1   6     3432.38     3463.39     56.28 o 
  -1  -1   6       99.41       96.50      2.91 o 
   0  -1   6     4400.08     4384.95     62.51 o 
   1  -1   6      141.54      146.93      4.39 o 
   2  -1   6     2677.94     2574.00     49.11 o 
   3  -1   6       53.52       49.72      4.31 o 
   4  -1   6      681.68      717.37     18.99 o 
   5  -1   6       46.89       40.01      7.64 o 
   6  -1   6      119.35      130.77     11.92 o 
   7  -1   6       24.34       26.76      9.89 o 
  -9   0   6       75.85       58.60      8.79 o 
  -8   0   6      125.52      101.82      9.89 o 
  -7   0   6       75.12       61.16      7.69 o 
  -6   0   6      160.86      158.47      7.87 o 
  -5   0   6       67.88       69.01      3.94 o 
  -4   0   6      150.69      156.16      5.40 o 
  -3   0   6      748.43      696.07     13.98 o 
  -2   0   6     2827.89     2982.83     46.07 o 
  -1   0   6     2486.16     2390.70     34.91 o 
   0   0   6      200.44      201.01      4.67 o 
   1   0   6     5120.11     5079.83     84.15 o 
   2   0   6       14.77       14.81      2.47 o 
   3   0   6     1759.16     1749.07     45.68 o 
   4   0   6       75.44       71.94      8.18 o 
   5   0   6      412.72      365.45     18.74 o 
   6   0   6       18.72       21.82      8.26 o 
  -9   1   6       62.99       63.36      9.16 o 
  -8   1   6      279.38      273.59     17.21 o 
  -7   1   6      147.98      129.75      7.64 o 
  -6   1   6      212.25      200.66     10.07 o 
  -5   1   6        1.50        3.98      2.58 o 
  -4   1   6      189.72      176.65      4.66 o 
  -3   1   6       20.63       11.48      2.08 o 
  -2   1   6     1581.09     1601.80     27.24 o 
  -1   1   6      137.98      162.63      3.94 o 
   0   1   6     2356.13     2317.58     39.49 o 
   1   1   6       17.07       26.21      2.35 o 
   2   1   6     2246.99     2188.42     42.33 o 
   3   1   6      154.33      150.56      7.61 o 
   4   1   6      715.98      689.87     27.48 o 
   5   1   6      148.25      140.48     11.88 o 
   6   1   6      114.39      111.44     11.79 o 
  -9   2   6       18.67       17.21      8.06 o 
  -8   2   6      101.53       97.93     12.45 o 
  -7   2   6        2.53        2.56      4.14 o 
  -6   2   6      259.92      254.09     10.69 o 
  -5   2   6       72.86       82.29      8.61 o 
  -4   2   6       23.68       21.45      2.71 o 
  -3   2   6       12.76       15.80      2.26 o 
  -2   2   6      179.90      216.98      5.06 o 
  -1   2   6      318.66      295.21      6.34 o 
   0   2   6        3.15        3.82      1.54 o 
   1   2   6      982.75      964.88     19.25 o 
   2   2   6        7.84        3.68      3.67 o 
   3   2   6      412.38      408.19     14.72 o 
   4   2   6      172.27      162.95     12.40 o 
   5   2   6      328.52      353.77     28.93 o 
   6   2   6      126.24      138.62     13.41 o 
  -8   3   6       87.29       92.68     17.21 o 
  -7   3   6      563.35      553.81     29.12 o 
  -6   3   6       42.92       46.12      4.58 o 
  -5   3   6      320.68      311.09     11.52 o 
  -4   3   6        3.36        5.74      2.72 o 
  -3   3   6       72.81      117.11      8.93 o 
  -2   3   6        7.16       12.74      2.71 o 
  -1   3   6      108.94      115.12      4.69 o 
   0   3   6      167.67      170.78      5.33 o 
   1   3   6        3.08        5.70      2.59 o 
   2   3   6     1490.32     1481.55     38.06 o 
   3   3   6       94.54      110.05      7.19 o 
   4   3   6      781.72      799.13     45.78 o 
   5   3   6      185.44      206.58     19.41 o 
   6   3   6      123.82      127.09     17.58 o 
  -8   4   6       57.52       61.38      7.03 o 
  -7   4   6      105.17      107.13      6.74 o 
  -6   4   6      428.44      425.57     20.20 o 
  -5   4   6       63.70       56.90      4.66 o 
  -4   4   6      745.17      707.97     19.06 o 
  -3   4   6      241.22      222.42      5.94 o 
  -2   4   6      193.01      204.20      5.39 o 
  -1   4   6        7.79        5.60      2.16 o 
   0   4   6        6.23        5.22      3.50 o 
   1   4   6       86.97       90.98      7.39 o 
   2   4   6       16.87       12.85      5.15 o 
   3   4   6      107.61      131.81      9.24 o 
   4   4   6      101.84      117.93     16.12 o 
   5   4   6      215.45      190.82     20.14 o 
  -8   5   6        1.56        5.55      5.15 o 
  -7   5   6      324.46      302.76     12.03 o 
  -6   5   6        0.75        0.62      3.67 o 
  -5   5   6      309.49      282.35     13.85 o 
  -4   5   6      125.31      122.74      6.39 o 
  -3   5   6      125.76      124.16      4.46 o 
  -2   5   6      305.91      314.00      6.98 o 
  -1   5   6       34.15       36.74      3.50 o 
   0   5   6       30.53       24.87      4.23 o 
   1   5   6        4.74        3.34      3.98 o 
   2   5   6      381.67      358.43     34.61 o 
   3   5   6       83.35       87.78      8.67 o 
   4   5   6      147.77      162.90     11.26 o 
   5   5   6      164.82      199.97     22.34 o 
  -8   6   6       76.93       76.08      8.27 o 
  -7   6   6      124.99      109.58      7.48 o 
  -6   6   6      537.94      512.19     15.99 o 
  -5   6   6       23.76       28.70      4.74 o 
  -4   6   6      756.97      719.50     20.00 o 
  -3   6   6      137.02      146.50     10.20 o 
  -2   6   6      225.17      213.67      7.73 o 
  -1   6   6       27.11       29.46      4.04 o 
   0   6   6       78.92       83.72      5.52 o 
   1   6   6       21.50       14.24      4.12 o 
   2   6   6       40.86       54.49      6.33 o 
   3   6   6       89.80       90.44      9.28 o 
   4   6   6      125.93      124.12     10.89 o 
  -7   7   6       46.72       50.88      6.39 o 
  -6   7   6        0.18       -4.29      4.29 o 
  -5   7   6      144.58      135.56      7.72 o 
  -4   7   6       49.08       45.34      5.47 o 
  -3   7   6      347.96      356.21     19.72 o 
  -2   7   6       65.18       59.08      5.50 o 
  -1   7   6       31.56       27.58      4.96 o 
   0   7   6        3.54        7.33      4.12 o 
   1   7   6        2.87       -3.52      4.03 o 
   2   7   6       62.83       62.85      8.15 o 
   3   7   6        4.61        3.79      6.03 o 
  -6   8   6      221.97      206.95     13.98 o 
  -5   8   6        9.42       12.98      4.97 o 
  -4   8   6       96.57       87.99      8.26 o 
  -3   8   6        9.97       16.51      5.17 o 
  -2   8   6        3.79       -2.51      9.89 o 
  -1   8   6       95.04      110.80      7.33 o 
   0   8   6       11.52       10.91      6.11 o 
   1   8   6       45.50       62.59      6.56 o 
   2   8   6        2.56        6.30      6.07 o 
   3   8   6        1.55        0.59      9.44 o 
  -5   9   6       93.00       95.18      9.21 o 
  -4   9   6        6.79       11.52      6.34 o 
  -3   9   6      576.99      593.16     18.40 o 
  -2   9   6       66.51       73.99     12.09 o 
  -1   9   6      140.64      160.45     11.72 o 
   0   9   6       98.49      118.28      8.28 o 
   1   9   6       10.62       12.71      4.83 o 
  -4  10   6       12.85       14.99      6.12 o 
  -3  10   6        2.37       -1.10      8.24 o 
  -2  10   6       17.68        8.91     10.99 o 
  -1  10   6       77.48       90.40      9.39 o 
   0  10   6       24.19       21.54      9.94 o 
  -2 -14   7       58.73       64.76      8.96 o 
  -1 -14   7       13.08        8.98      7.81 o 
   0 -14   7       72.18       79.58      7.81 o 
   1 -14   7        7.43        3.65      7.30 o 
   2 -14   7      127.64      125.69     11.78 o 
  -4 -13   7        4.48        7.93      7.48 o 
  -3 -13   7       82.29       78.70      5.81 o 
  -2 -13   7        0.67       -1.22      4.24 o 
  -1 -13   7       17.04       17.89      4.87 o 
   0 -13   7       30.84       39.94      6.44 o 
   1 -13   7       29.03       35.93      7.92 o 
   2 -13   7        6.46        1.35      6.85 o 
   3 -13   7      110.98      112.07     20.51 o 
  -5 -12   7       45.59       47.04      7.55 o 
  -4 -12   7      115.38      124.17      6.52 o 
  -3 -12   7      107.57      120.05      5.80 o 
  -2 -12   7      106.00      117.88      5.88 o 
  -1 -12   7       37.98       54.36      5.23 o 
   0 -12   7       40.02       37.23      5.85 o 
   1 -12   7       10.23       17.53      5.60 o 
   2 -12   7       32.92       34.46      6.91 o 
   3 -12   7       27.39       31.29      9.77 o 
   4 -12   7       41.77       52.16     11.09 o 
  -5 -11   7      261.65      266.46     10.15 o 
  -4 -11   7       61.08       71.59      5.48 o 
  -3 -11   7      216.14      222.59     11.03 o 
  -2 -11   7      363.78      354.19      9.69 o 
  -1 -11   7       40.34       54.42      4.58 o 
   0 -11   7      169.37      193.57      9.04 o 
   1 -11   7       16.73        9.74      6.94 o 
   2 -11   7        4.82        3.68      7.48 o 
   3 -11   7       21.26       28.98      9.06 o 
   4 -11   7        0.67        0.39      8.79 o 
   5 -11   7       41.45       35.44     10.30 o 
  -6 -10   7      117.98      138.05      7.57 o 
  -5 -10   7       14.25       15.90      3.85 o 
  -4 -10   7      188.92      198.03      7.01 o 
  -3 -10   7      163.32      152.63      5.79 o 
  -2 -10   7      318.85      322.92      7.20 o 
  -1 -10   7      199.94      196.07      7.72 o 
   0 -10   7        3.57        4.37      3.16 o 
   1 -10   7      326.06      309.69      9.99 o 
   2 -10   7        5.71        4.47      6.77 o 
   3 -10   7       27.47       15.37      7.99 o 
   4 -10   7       60.44       81.16     11.24 o 
   5 -10   7       10.05        8.91      8.60 o 
  -7  -9   7      122.69      135.59     10.37 o 
  -6  -9   7       22.79       21.77      4.02 o 
  -5  -9   7      821.36      790.09     17.23 o 
  -4  -9   7      299.44      274.74      8.07 o 
  -3  -9   7      464.78      428.64     12.46 o 
  -2  -9   7     1435.06     1384.15     21.97 o 
  -1  -9   7      132.44      120.78      4.31 o 
   0  -9   7      505.61      515.60     11.51 o 
   1  -9   7       64.96       58.86      4.55 o 
   2  -9   7        7.75       10.74      6.07 o 
   3  -9   7       55.95       58.59      9.32 o 
   4  -9   7        9.31       18.18      8.13 o 
   5  -9   7       97.89       93.87     11.97 o 
   6  -9   7        4.53       -0.80      9.06 o 
  -7  -8   7      138.26      149.18     10.17 o 
  -6  -8   7        1.07       -3.69      3.69 o 
  -5  -8   7       16.97       19.68      3.46 o 
  -4  -8   7       24.80       17.97      3.11 o 
  -3  -8   7       90.50       88.96      3.47 o 
  -2  -8   7       23.12       23.15      2.17 o 
  -1  -8   7      269.35      257.91      5.73 o 
   0  -8   7      186.31      178.46      5.46 o 
   1  -8   7      428.67      417.42     11.24 o 
   2  -8   7       66.44       58.66      8.36 o 
   3  -8   7       16.58       19.31      7.03 o 
   4  -8   7       22.17       23.50      7.46 o 
   5  -8   7       16.21       23.65      8.60 o 
   6  -8   7      202.73      194.56     15.74 o 
  -8  -7   7       98.05      107.10      9.24 o 
  -7  -7   7        2.80       -0.10      3.98 o 
  -6  -7   7      301.17      312.90     11.18 o 
  -5  -7   7      153.77      151.42      5.71 o 
  -4  -7   7      993.61      958.74     19.21 o 
  -3  -7   7       77.93       75.64      3.30 o 
  -2  -7   7     2181.40     2084.07     28.74 o 
  -1  -7   7       40.16       37.81      2.06 o 
   0  -7   7     1064.57     1020.21     16.52 o 
   1  -7   7        0.73        2.24      2.62 o 
   2  -7   7      614.81      605.11     24.35 o 
   3  -7   7        0.46       -0.45      5.98 o 
   4  -7   7       94.23       83.85      9.94 o 
   5  -7   7        0.63       -2.92      6.91 o 
   6  -7   7        3.93        2.60      8.26 o 
  -8  -6   7        2.63        2.27      5.62 o 
  -7  -6   7       34.41       35.44      5.00 o 
  -6  -6   7       64.98       63.92      5.28 o 
  -5  -6   7      117.99      119.11      4.78 o 
  -4  -6   7      114.84      114.92      4.51 o 
  -3  -6   7      632.18      627.70     10.51 o 
  -2  -6   7      304.37      287.39      5.44 o 
  -1  -6   7     1921.87     1951.74     25.57 o 
   0  -6   7        6.22        7.01      1.50 o 
   1  -6   7     1548.09     1579.62     29.03 o 
   2  -6   7       20.58       19.41      8.97 o 
   3  -6   7       92.96      113.23     10.20 o 
   4  -6   7       51.53       53.42      8.47 o 
   5  -6   7       77.21       70.57     10.16 o 
   6  -6   7       26.32       41.62      9.48 o 
  -8  -5   7        1.98       -0.49      4.63 o 
  -7  -5   7       54.94       55.03      5.37 o 
  -6  -5   7        3.78        1.83      3.28 o 
  -5  -5   7      138.31      143.59      6.45 o 
  -4  -5   7       38.98       37.68      3.27 o 
  -3  -5   7      620.24      633.07     10.49 o 
  -2  -5   7      500.73      489.17      7.54 o 
  -1  -5   7      475.50      483.82      7.43 o 
   0  -5   7      874.10      849.26     12.70 o 
   1  -5   7       11.26       14.24      2.40 o 
   2  -5   7     1809.11     1689.50     54.64 o 
   3  -5   7      101.89      121.55     10.44 o 
   4  -5   7      328.74      329.94     17.24 o 
   5  -5   7       65.51       68.80      9.67 o 
   6  -5   7        7.51        3.47      9.52 o 
  -8  -4   7       17.16       16.09      6.22 o 
  -7  -4   7       56.72       58.52      5.38 o 
  -6  -4   7        1.10        1.83      5.86 o 
  -5  -4   7        6.18        5.28      2.90 o 
  -4  -4   7        6.91        4.76      1.98 o 
  -3  -4   7      314.50      299.95      6.05 o 
  -2  -4   7      152.41      152.69      3.65 o 
  -1  -4   7     1814.44     1807.39     27.12 o 
   0  -4   7        4.82        9.55      1.53 o 
   1  -4   7     1364.41     1342.80     27.11 o 
   2  -4   7      264.60      244.25     17.60 o 
   3  -4   7      229.88      228.56     27.47 o 
   4  -4   7      370.45      363.62     18.21 o 
   5  -4   7      160.11      176.68     13.34 o 
   6  -4   7       65.75       53.86     10.09 o 
  -8  -3   7       55.13       57.57      5.94 o 
  -7  -3   7      459.34      423.79     16.32 o 
  -6  -3   7      132.95      129.05      7.92 o 
  -5  -3   7       63.83       61.44      4.28 o 
  -4  -3   7       41.66       47.69      2.92 o 
  -3  -3   7       31.57       31.45      1.76 o 
  -2  -3   7      264.37      243.21      4.33 o 
  -1  -3   7       68.82       69.40      2.32 o 
   0  -3   7     1012.92      947.29     14.41 o 
   1  -3   7      317.85      306.96      6.93 o 
   2  -3   7     1554.08     1501.26     35.39 o 
   3  -3   7      247.76      235.55     13.51 o 
   4  -3   7      375.26      373.91     37.91 o 
   5  -3   7       55.70       54.45      9.28 o 
   6  -3   7       92.44       87.53     10.77 o 
  -9  -2   7      125.55      133.87      9.59 o 
  -8  -2   7      298.65      287.22     13.45 o 
  -7  -2   7      189.58      187.49     10.11 o 
  -6  -2   7      620.00      606.72     20.82 o 
  -5  -2   7      104.39       97.89      5.07 o 
  -4  -2   7      570.64      595.40     14.14 o 
  -3  -2   7      193.12      198.16      4.40 o 
  -2  -2   7      125.10      114.49      3.30 o 
  -1  -2   7      493.43      485.58      8.46 o 
   0  -2   7      712.13      702.15     10.59 o 
   1  -2   7      801.27      768.58     14.54 o 
   2  -2   7      829.77      781.95     20.21 o 
   3  -2   7      208.64      204.93     10.20 o 
   4  -2   7      651.91      660.97     38.27 o 
   5  -2   7       26.59       30.77      8.09 o 
   6  -2   7      417.95      419.32     61.53 o 
  -9  -1   7       30.39       23.44      8.06 o 
  -8  -1   7       95.87       85.35      7.56 o 
  -7  -1   7      278.31      269.56     16.48 o 
  -6  -1   7      139.80      136.81      7.50 o 
  -5  -1   7      472.55      464.65     12.94 o 
  -4  -1   7      102.29      109.51      3.64 o 
  -3  -1   7     2150.99     2201.00     36.83 o 
  -2  -1   7      614.44      646.19     10.76 o 
  -1  -1   7     1028.65     1042.54     16.32 o 
   0  -1   7      439.28      435.27      7.72 o 
   1  -1   7      581.81      573.00     11.38 o 
   2  -1   7      696.33      665.29     19.82 o 
   3  -1   7      804.38      780.55     20.55 o 
   4  -1   7      348.98      366.37     29.12 o 
   5  -1   7      614.74      596.61     38.46 o 
   6  -1   7      144.42      153.46     13.75 o 
  -9   0   7       69.76       74.72      9.89 o 
  -8   0   7      184.06      187.12     10.73 o 
  -7   0   7      143.29      147.76      8.53 o 
  -6   0   7     1139.83     1129.37     34.43 o 
  -5   0   7       86.73       94.33      4.88 o 
  -4   0   7      863.46      845.07     15.44 o 
  -3   0   7        4.80        8.86      2.05 o 
  -2   0   7      188.06      186.84      4.44 o 
  -1   0   7       90.00      100.62      3.15 o 
   0   0   7      783.14      794.00     12.79 o 
   1   0   7      764.03      780.60     15.96 o 
   2   0   7      476.04      489.75     12.97 o 
   3   0   7      471.53      444.61     20.49 o 
   4   0   7      437.22      449.95     21.17 o 
   5   0   7      139.56      126.01     16.66 o 
   6   0   7      261.53      249.08     23.44 o 
  -9   1   7       13.52        6.23      8.06 o 
  -8   1   7      205.16      195.94     15.38 o 
  -7   1   7      246.99      237.53     27.47 o 
  -6   1   7      194.64      191.57      8.64 o 
  -5   1   7      668.77      636.41     17.14 o 
  -4   1   7        0.69        4.76      2.72 o 
  -3   1   7     1803.36     1819.59     44.42 o 
  -2   1   7        2.83        5.51      1.99 o 
  -1   1   7      252.99      251.40      5.43 o 
   0   1   7       42.08       40.10      2.39 o 
   1   1   7      136.49      143.65      4.71 o 
   2   1   7       62.44       63.81      4.22 o 
   3   1   7      324.62      322.94     16.84 o 
   4   1   7        2.60        3.75      7.69 o 
   5   1   7      345.59      360.01     19.88 o 
   6   1   7        2.46        1.48      8.62 o 
  -8   2   7       82.47       80.41      7.38 o 
  -7   2   7       96.99       93.02      7.20 o 
  -6   2   7      786.78      756.58     20.17 o 
  -5   2   7        0.19       -1.54      4.25 o 
  -4   2   7      907.25      880.29     22.61 o 
  -3   2   7      225.44      211.91     11.52 o 
  -2   2   7      690.62      659.04     12.87 o 
  -1   2   7      234.61      225.09      5.62 o 
   0   2   7      581.22      598.61     13.08 o 
   1   2   7      128.45      139.22      4.67 o 
   2   2   7      265.69      279.47     10.66 o 
   3   2   7       54.66       72.08     13.19 o 
   4   2   7      221.77      211.79     18.68 o 
   5   2   7        4.44        8.13      8.18 o 
  -8   3   7        3.00        0.96      4.84 o 
  -7   3   7      128.93      125.82      7.10 o 
  -6   3   7        0.36       -4.45      4.45 o 
  -5   3   7      436.82      417.61     12.86 o 
  -4   3   7      192.42      180.90      7.55 o 
  -3   3   7     1002.50      970.35     19.48 o 
  -2   3   7      721.36      664.75     12.20 o 
  -1   3   7      480.20      478.89     11.92 o 
   0   3   7      801.81      737.36     17.56 o 
   1   3   7      519.35      519.99     13.43 o 
   2   3   7       80.01       73.70      6.13 o 
   3   3   7      238.36      256.54     26.54 o 
   4   3   7      166.13      162.16     14.23 o 
   5   3   7      207.70      209.86     21.61 o 
  -8   4   7        5.20        5.02      9.89 o 
  -7   4   7       28.11       22.09      4.82 o 
  -6   4   7      349.35      342.81     17.18 o 
  -5   4   7       17.25        8.20      3.62 o 
  -4   4   7     1227.35     1150.06     29.21 o 
  -3   4   7      224.22      211.39      7.37 o 
  -2   4   7     1560.10     1527.20     35.13 o 
  -1   4   7      351.95      361.33      9.03 o 
   0   4   7      771.22      698.49     19.40 o 
   1   4   7      592.98      594.03     17.95 o 
   2   4   7      193.42      185.97     27.65 o 
   3   4   7      167.78      177.70     15.02 o 
   4   4   7      157.10      134.05     18.31 o 
  -8   5   7       23.18       33.94      9.55 o 
  -7   5   7       60.28       64.12      9.50 o 
  -6   5   7       13.72        7.09      4.41 o 
  -5   5   7      199.50      193.91     14.71 o 
  -4   5   7        7.38        8.55      3.90 o 
  -3   5   7      571.33      579.24     17.47 o 
  -2   5   7      295.17      296.42     10.51 o 
  -1   5   7      220.90      214.46      7.94 o 
   0   5   7      449.92      446.95     15.49 o 
   1   5   7       95.27       99.12     10.76 o 
   2   5   7       36.60       40.98      7.04 o 
   3   5   7        7.90       -1.61      6.09 o 
   4   5   7       51.09       38.82     14.65 o 
  -7   6   7       37.39       30.09      7.01 o 
  -6   6   7       21.36       24.32      4.98 o 
  -5   6   7        1.35        3.03      4.34 o 
  -4   6   7      182.85      184.57      8.50 o 
  -3   6   7       71.15       68.16      8.88 o 
  -2   6   7      202.34      206.54      8.84 o 
  -1   6   7      216.72      239.98      9.53 o 
   0   6   7       34.36       38.39      4.75 o 
   1   6   7      247.46      265.69     15.50 o 
   2   6   7        4.39        2.41      5.99 o 
   3   6   7       30.51       57.30      8.53 o 
  -7   7   7        5.45        8.01      6.23 o 
  -6   7   7       16.03       14.08      5.17 o 
  -5   7   7        8.57        9.85      4.69 o 
  -4   7   7       18.42       22.45      5.15 o 
  -3   7   7      154.79      158.20      8.40 o 
  -2   7   7      252.40      257.34     12.56 o 
  -1   7   7        2.01       -1.44      4.18 o 
   0   7   7      477.22      493.16     21.09 o 
   1   7   7       11.13       10.68      4.76 o 
   2   7   7      234.96      260.59     14.29 o 
   3   7   7        7.06       12.65      6.94 o 
  -6   8   7        0.27        6.28      6.25 o 
  -5   8   7        3.46       -0.60      5.46 o 
  -4   8   7        0.06       -5.44      6.20 o 
  -3   8   7        3.12       -4.48      4.48 o 
  -2   8   7       21.82       16.08      6.37 o 
  -1   8   7       23.05       18.37      6.23 o 
   0   8   7       46.36       42.00      6.14 o 
   1   8   7       18.63       21.26      6.40 o 
   2   8   7        0.23       -5.94      5.94 o 
  -5   9   7       42.22       51.64      9.52 o 
  -4   9   7        0.69       -4.97      4.97 o 
  -3   9   7        4.62        0.62      6.16 o 
  -2   9   7       39.36       48.84      7.92 o 
  -1   9   7       34.51       41.43      7.65 o 
   0   9   7      197.11      192.04     10.13 o 
  -2 -14   8        1.23       10.95      7.39 o 
  -1 -14   8      195.70      211.35     10.96 o 
   0 -14   8       16.28        4.29      6.04 o 
   1 -14   8       37.98       40.97     11.35 o 
  -3 -13   8      179.36      186.46      8.67 o 
  -2 -13   8      209.17      217.25     14.87 o 
  -1 -13   8       23.74       20.23      5.98 o 
   0 -13   8       65.40       58.53      6.97 o 
   1 -13   8        0.07        2.35      7.21 o 
   2 -13   8       31.72       41.02     15.75 o 
   3 -13   8       26.21       30.77     16.85 o 
  -5 -12   8       23.64       26.80      7.24 o 
  -4 -12   8       20.75       21.50      4.42 o 
  -3 -12   8      202.19      193.73      7.32 o 
  -2 -12   8        4.54        1.82      3.81 o 
  -1 -12   8      308.07      304.52     13.68 o 
   0 -12   8       23.13       20.45      5.52 o 
   1 -12   8      194.55      199.85     23.07 o 
   2 -12   8       28.82       28.57     15.38 o 
   3 -12   8        9.48       14.96      9.06 o 
   4 -12   8        1.59       -8.29      8.87 o 
  -5 -11   8       35.69       26.46      4.41 o 
  -4 -11   8       47.44       48.04      4.57 o 
  -3 -11   8        0.61       -1.70      2.85 o 
  -2 -11   8      316.84      302.20     10.51 o 
  -1 -11   8       30.62       40.27      4.55 o 
   0 -11   8      142.52      137.88      7.72 o 
   1 -11   8      117.13      110.46     15.57 o 
   2 -11   8       51.95       62.63      9.85 o 
   3 -11   8      134.69      136.52     13.64 o 
   4 -11   8        4.81        0.84      9.35 o 
  -6 -10   8       50.45       39.84      6.19 o 
  -5 -10   8       57.47       57.95      4.80 o 
  -4 -10   8       14.54       22.12      3.74 o 
  -3 -10   8      147.24      137.76      5.90 o 
  -2 -10   8        3.51        6.14      2.50 o 
  -1 -10   8      501.40      493.54     11.37 o 
   0 -10   8      177.69      181.08      8.37 o 
   1 -10   8     1054.08      978.76     34.41 o 
   2 -10   8      342.56      356.32     19.34 o 
   3 -10   8      314.12      302.72     18.65 o 
   4 -10   8      174.76      190.14     22.16 o 
   5 -10   8       34.36       26.62      9.85 o 
  -7  -9   8      149.19      150.54     10.79 o 
  -6  -9   8        7.92        5.86      4.06 o 
  -5  -9   8       76.11       79.24      4.91 o 
  -4  -9   8       83.52       80.23      4.57 o 
  -3  -9   8      278.15      268.32      6.84 o 
  -2  -9   8     1139.01     1081.56     17.75 o 
  -1  -9   8      235.82      243.92      6.44 o 
   0  -9   8     1024.48      979.82     21.57 o 
   1  -9   8      469.23      498.30     15.86 o 
   2  -9   8      492.57      483.76     22.68 o 
   3  -9   8      580.12      592.91     32.41 o 
   4  -9   8       34.17       39.54      9.94 o 
   5  -9   8      253.56      264.79     20.88 o 
  -7  -8   8      140.46      132.54     10.44 o 
  -6  -8   8      123.10      118.73      9.57 o 
  -5  -8   8      193.18      190.02      6.94 o 
  -4  -8   8       20.03       22.24      3.28 o 
  -3  -8   8      336.56      309.02      7.20 o 
  -2  -8   8      107.09       94.95      4.04 o 
  -1  -8   8     1092.04     1037.68     16.86 o 
   0  -8   8      185.68      193.10      8.54 o 
   1  -8   8     1327.38     1263.97     32.71 o 
   2  -8   8      776.39      733.42     29.03 o 
   3  -8   8      236.00      238.57     15.64 o 
   4  -8   8      692.47      749.74     30.97 o 
   5  -8   8       34.06       38.20      9.85 o 
  -7  -7   8       87.91       94.11      8.98 o 
  -6  -7   8       73.14       68.44      6.29 o 
  -5  -7   8       15.47       16.67      4.19 o 
  -4  -7   8       13.04       14.20      3.05 o 
  -3  -7   8       49.43       57.78      3.05 o 
  -2  -7   8      364.76      323.85      6.59 o 
  -1  -7   8       31.91       42.63      2.42 o 
   0  -7   8      613.99      555.95     12.12 o 
   1  -7   8      253.51      284.71      8.65 o 
   2  -7   8     1094.83     1012.00     37.01 o 
   3  -7   8      310.07      323.19     17.63 o 
   4  -7   8      221.81      221.48     32.05 o 
   5  -7   8      285.30      298.61     18.83 o 
   6  -7   8        5.17       -8.40      8.40 o 
  -8  -6   8      210.31      194.80     11.70 o 
  -7  -6   8        1.17        4.09      4.30 o 
  -6  -6   8      325.47      335.59     13.87 o 
  -5  -6   8       56.30       50.37      4.05 o 
  -4  -6   8      186.33      187.76      6.04 o 
  -3  -6   8       55.46       61.69      2.77 o 
  -2  -6   8       43.13       45.23      2.46 o 
  -1  -6   8       58.86       54.84      2.41 o 
   0  -6   8      155.06      157.31      4.72 o 
   1  -6   8       59.55       48.62      5.13 o 
   2  -6   8      479.73      440.51     27.84 o 
   3  -6   8        1.99        2.30      6.41 o 
   4  -6   8      595.98      600.10     26.01 o 
   5  -6   8       12.25       27.44      8.62 o 
   6  -6   8      175.49      172.78     15.10 o 
  -8  -5   8        2.53       -5.10      5.10 o 
  -7  -5   8      578.12      569.34     17.17 o 
  -6  -5   8       57.76       60.31      5.28 o 
  -5  -5   8      323.74      305.76     11.84 o 
  -4  -5   8      304.71      297.52     14.96 o 
  -3  -5   8      233.24      218.31      5.49 o 
  -2  -5   8      291.43      297.55      6.04 o 
  -1  -5   8       61.28       59.29      2.44 o 
   0  -5   8       14.89       18.76      1.90 o 
   1  -5   8      323.23      312.13     24.50 o 
   2  -5   8      545.89      515.02     21.83 o 
   3  -5   8      468.27      440.53     20.81 o 
   4  -5   8       57.02       58.89      9.50 o 
   5  -5   8      679.44      676.90     41.39 o 
   6  -5   8       11.81       16.02      9.48 o 
  -8  -4   8       80.84      102.57      7.22 o 
  -7  -4   8        0.20        7.53      8.42 o 
  -6  -4   8      654.63      615.13     21.48 o 
  -5  -4   8      313.62      297.45     10.15 o 
  -4  -4   8     1177.43     1213.81     30.73 o 
  -3  -4   8      594.31      560.92     11.56 o 
  -2  -4   8      465.29      458.12      8.74 o 
  -1  -4   8       39.56       31.40      2.27 o 
   0  -4   8      198.56      208.63      6.95 o 
   1  -4   8        1.98        1.37      3.72 o 
   2  -4   8      412.27      421.62     19.96 o 
   3  -4   8       19.48       11.44      6.50 o 
   4  -4   8      568.49      526.20     23.46 o 
   5  -4   8        8.13        9.58      7.98 o 
   6  -4   8      297.27      301.03     29.30 o 
  -8  -3   8        0.39        1.54      6.96 o 
  -7  -3   8      610.95      611.34     21.85 o 
  -6  -3   8       27.60       20.08      4.79 o 
  -5  -3   8      451.89      453.14     13.39 o 
  -4  -3   8      493.80      460.94     13.38 o 
  -3  -3   8      362.16      376.54      6.77 o 
  -2  -3   8      651.33      599.97     10.08 o 
  -1  -3   8      134.33      134.51      3.39 o 
   0  -3   8      229.31      215.93      4.62 o 
   1  -3   8      531.85      533.81     12.88 o 
   2  -3   8       24.27       24.21      6.57 o 
   3  -3   8     1168.03     1073.19     62.08 o 
   4  -3   8        6.61        2.44      8.97 o 
   5  -3   8     1198.08     1171.50     68.86 o 
   6  -3   8        8.18       13.69      8.43 o 
  -8  -2   8       27.29       29.16      6.15 o 
  -7  -2   8        5.58        3.08      5.13 o 
  -6  -2   8      534.75      529.87     18.77 o 
  -5  -2   8      171.70      168.91      7.08 o 
  -4  -2   8      457.55      455.27     10.47 o 
  -3  -2   8      213.86      207.95      5.80 o 
  -2  -2   8       73.17       61.46      2.73 o 
  -1  -2   8       72.29       84.90      3.00 o 
   0  -2   8       86.56       91.34      2.90 o 
   1  -2   8      704.78      722.13     16.32 o 
   2  -2   8       80.35       90.70      9.81 o 
   3  -2   8      588.14      555.25     24.02 o 
   4  -2   8       77.67       82.62     15.20 o 
   5  -2   8      165.15      103.65     15.75 o 
   6  -2   8      113.47      113.41     13.73 o 
  -8  -1   8        1.40        1.22      5.19 o 
  -7  -1   8       72.55       58.72      6.57 o 
  -6  -1   8       30.34       25.46      3.76 o 
  -5  -1   8       55.64       49.61      5.23 o 
  -4  -1   8      328.62      310.75     11.95 o 
  -3  -1   8      265.82      255.55      6.57 o 
  -2  -1   8      473.78      443.65      8.20 o 
  -1  -1   8       73.93       79.13      3.01 o 
   0  -1   8     1093.08     1087.21     18.33 o 
   1  -1   8       57.69       57.80      3.13 o 
   2  -1   8      428.13      427.76     16.92 o 
   3  -1   8       20.00       23.31     14.47 o 
   4  -1   8      227.76      224.46     39.01 o 
   5  -1   8       93.78       91.05     11.50 o 
  -8   0   8        2.65        4.76      7.33 o 
  -7   0   8       30.93       32.05      5.56 o 
  -6   0   8      168.78      177.84      7.68 o 
  -5   0   8      141.16      139.08      7.66 o 
  -4   0   8        7.33        3.32      2.87 o 
  -3   0   8      888.16      905.56     22.49 o 
  -2   0   8        2.48        2.34      1.70 o 
  -1   0   8      708.51      665.90     11.36 o 
   0   0   8       66.54       67.25      3.44 o 
   1   0   8      257.59      236.57      6.34 o 
   2   0   8        8.28        7.54      4.47 o 
   3   0   8       70.99       69.76      9.91 o 
   4   0   8       27.23       21.58      8.26 o 
   5   0   8       31.09       25.17      9.67 o 
  -8   1   8        1.51        3.32      5.30 o 
  -7   1   8        0.97        1.68      4.53 o 
  -6   1   8       12.89       19.06      4.06 o 
  -5   1   8      129.08      128.10      6.35 o 
  -4   1   8      293.41      295.40      9.70 o 
  -3   1   8      819.52      799.63     17.92 o 
  -2   1   8      730.90      705.07     13.75 o 
  -1   1   8       41.50       40.48      2.73 o 
   0   1   8     1177.50     1125.48     21.00 o 
   1   1   8        1.62       -0.45      2.29 o 
   2   1   8      225.79      197.74     24.17 o 
   3   1   8        5.74        2.92      7.39 o 
   4   1   8      117.06       99.85     15.20 o 
   5   1   8       53.24       40.57     10.01 o 
  -8   2   8       20.06       21.34      5.79 o 
  -7   2   8       10.31        2.73      4.17 o 
  -6   2   8       41.05       45.34      4.93 o 
  -5   2   8       56.62       63.82      7.88 o 
  -4   2   8       24.82       20.39      3.70 o 
  -3   2   8      571.35      539.21     13.34 o 
  -2   2   8       41.02       46.36      3.32 o 
  -1   2   8      827.92      762.78     26.70 o 
   0   2   8        0.09        3.73      2.26 o 
   1   2   8      991.57      951.85     24.08 o 
   2   2   8        6.09        0.76      4.17 o 
   4   2   8       14.60        9.21      8.26 o 
   5   2   8       58.48       59.07     11.78 o 
  -8   3   8       21.53       27.53      6.96 o 
  -7   3   8        0.36       -1.02      4.43 o 
  -6   3   8       13.54        9.48      4.36 o 
  -5   3   8        9.17        5.38      3.56 o 
  -4   3   8      157.67      161.44      7.48 o 
  -3   3   8       75.24       75.52      4.58 o 
  -2   3   8      494.92      531.08     18.39 o 
  -1   3   8        0.09        0.60      4.57 o 
   0   3   8      280.55      316.22     12.20 o 
   1   3   8        1.53       -2.08      3.55 o 
   2   3   8        8.66        4.96      4.83 o 
   3   3   8        7.47        9.88     12.82 o 
   4   3   8       25.03       31.21     10.27 o 
  -8   4   8       47.81       34.70      5.98 o 
  -7   4   8       19.15       12.31      6.01 o 
  -6   4   8        0.19       -1.70      4.13 o 
  -5   4   8      104.35       97.30      8.84 o 
  -4   4   8        2.72        1.24      3.64 o 
  -3   4   8      276.70      271.75     12.90 o 
  -2   4   8        0.37        0.68      3.46 o 
  -1   4   8      401.41      436.20     13.32 o 
   0   4   8      125.82      107.79      6.73 o 
   1   4   8      918.51      922.60     24.08 o 
   2   4   8      164.87      166.98     11.03 o 
   3   4   8      319.07      297.40     26.00 o 
   4   4   8       64.09       86.44     16.85 o 
  -7   5   8        4.55        2.76      4.78 o 
  -6   5   8       33.95       34.53      5.55 o 
  -5   5   8       26.34       16.55      5.37 o 
  -4   5   8       71.70       76.49      9.89 o 
  -3   5   8        0.59        2.64      4.04 o 
  -2   5   8      268.16      242.86      9.75 o 
  -1   5   8        2.84        4.47      3.86 o 
   0   5   8      250.37      256.59     11.21 o 
   1   5   8        3.89        3.83     10.92 o 
   2   5   8       52.04       49.03     12.09 o 
   3   5   8       71.59       71.42     17.21 o 
  -7   6   8       10.03        8.21      6.15 o 
  -6   6   8        5.85        8.45      4.74 o 
  -5   6   8        9.12        1.14      8.64 o 
  -4   6   8       12.75        8.47      4.71 o 
  -3   6   8       20.58       18.48      4.74 o 
  -2   6   8        1.24       -1.78      5.49 o 
  -1   6   8       84.47       89.61     15.20 o 
   0   6   8       46.23       37.35      5.97 o 
   1   6   8      267.53      276.05      9.75 o 
   2   6   8      158.57      178.91     11.78 o 
  -6   7   8        5.49       -5.19      5.80 o 
  -5   7   8       47.30       49.69      7.59 o 
  -4   7   8        8.17        1.13      4.91 o 
  -3   7   8        1.03       -3.94      7.62 o 
  -2   7   8       12.21       15.26      6.23 o 
  -1   7   8       35.53       41.49     14.83 o 
   0   7   8      116.02      114.01      7.73 o 
   1   7   8       86.72       97.69      6.27 o 
   2   7   8       93.41      106.21     16.85 o 
  -5   8   8        0.19       -3.83      5.98 o 
  -4   8   8      292.99      329.37     15.49 o 
  -3   8   8        9.55        3.38     15.02 o 
  -2   8   8       77.79      105.32      9.68 o 
  -1   8   8       40.99       50.39     12.45 o 
   0   8   8       28.13       40.15      7.22 o 
  -1 -14   9      165.94      164.48     15.36 o 
   0 -14   9        3.43       13.92     11.72 o 
  -3 -13   9       17.85       17.26      4.88 o 
  -2 -13   9        8.28       13.74      5.46 o 
  -1 -13   9        4.67       15.37      5.82 o 
   0 -13   9       58.60       52.28      8.90 o 
   1 -13   9      124.05      142.57     11.45 o 
   2 -13   9      111.42      161.88     24.54 o 
  -4 -12   9        2.51        5.43      4.25 o 
  -3 -12   9        5.31        6.07      3.45 o 
  -2 -12   9        3.85        0.53      4.23 o 
  -1 -12   9      170.61      177.39      9.06 o 
   0 -12   9       43.40       61.42      8.08 o 
   1 -12   9      185.08      185.43     14.65 o 
   2 -12   9      161.46      211.69     26.00 o 
   3 -12   9       18.12       25.21     10.23 o 
  -5 -11   9       11.84        9.23      4.13 o 
  -4 -11   9        2.95        3.78      3.90 o 
  -3 -11   9       36.88       37.17      3.66 o 
  -2 -11   9      122.88      110.49      5.40 o 
  -1 -11   9       57.67       58.14      5.01 o 
   0 -11   9       75.00       62.19     13.55 o 
   1 -11   9      195.42      223.37     17.76 o 
   2 -11   9       65.79       80.12     11.44 o 
   3 -11   9      273.59      302.26     19.80 o 
   4 -11   9        3.84       -8.97      8.97 o 
  -6 -10   9      113.70      118.71      9.48 o 
  -5 -10   9       31.86       29.16      5.00 o 
  -4 -10   9       16.96       16.54      3.78 o 
  -3 -10   9      112.56      107.91      4.62 o 
  -2 -10   9        5.03        7.76      2.63 o 
  -1 -10   9        0.20        0.52      3.48 o 
   0 -10   9       35.44       21.45      6.12 o 
   1 -10   9      181.08      167.91     10.48 o 
   2 -10   9       88.18       81.30     11.18 o 
   3 -10   9      109.56       98.09     12.58 o 
   4 -10   9      100.83      100.89     13.02 o 
  -6  -9   9       15.33        8.68      4.16 o 
  -5  -9   9      131.42      142.76      6.17 o 
  -4  -9   9       60.53       68.28      4.51 o 
  -3  -9   9      347.37      352.72     11.44 o 
  -2  -9   9        2.32        4.23      2.32 o 
  -1  -9   9       47.11       46.91      4.21 o 
   0  -9   9       15.40       21.87      4.27 o 
   1  -9   9       64.67       63.40      6.98 o 
   2  -9   9       33.52       31.08      9.52 o 
   3  -9   9      207.91      214.98     15.93 o 
   4  -9   9       17.22        7.91     16.66 o 
   5  -9   9      239.20      236.18     18.21 o 
  -7  -8   9       30.23       23.48      6.86 o 
  -6  -8   9      566.84      585.32     15.43 o 
  -5  -8   9      183.01      178.10      8.62 o 
  -4  -8   9      199.11      196.25      5.39 o 
  -3  -8   9      748.70      739.41     13.98 o 
  -2  -8   9        3.65        0.93      2.12 o 
  -1  -8   9      209.37      212.83      6.39 o 
   0  -8   9       16.75       11.87      3.50 o 
   1  -8   9        2.02       -0.21      4.00 o 
   2  -8   9        3.83        3.61      6.95 o 
   3  -8   9        1.06        1.65      8.61 o 
   4  -8   9       17.84       18.33      8.70 o 
   5  -8   9        2.25        5.25     17.76 o 
  -7  -7   9      232.47      236.26     14.83 o 
  -6  -7   9       37.75       28.71      4.34 o 
  -5  -7   9      349.49      345.62     10.25 o 
  -4  -7   9      663.85      638.83     12.22 o 
  -3  -7   9      344.26      342.78      7.70 o 
  -2  -7   9     1214.18     1112.07     21.20 o 
  -1  -7   9       19.50       21.30      2.18 o 
   0  -7   9     1128.11     1080.47     24.00 o 
   1  -7   9       39.33       34.70      3.98 o 
   2  -7   9      118.53      106.94     27.47 o 
   3  -7   9      100.44       94.86     11.00 o 
   4  -7   9      150.76      141.90     18.31 o 
   5  -7   9      250.17      257.44     17.86 o 
  -8  -6   9       30.08       38.16     10.44 o 
  -7  -6   9        7.38        5.48      4.56 o 
  -6  -6   9      513.31      517.05     15.07 o 
  -5  -6   9      272.92      259.69      8.51 o 
  -4  -6   9      630.67      616.24     11.80 o 
  -3  -6   9      974.77      953.97     15.64 o 
  -2  -6   9      314.50      296.66      6.33 o 
  -1  -6   9      648.02      652.30     11.99 o 
   0  -6   9       68.67       73.67      4.47 o 
   1  -6   9      775.43      776.61     22.01 o 
   2  -6   9       85.05       88.25     15.93 o 
   3  -6   9      344.80      359.64     23.07 o 
   4  -6   9       62.29       50.71     26.37 o 
   5  -6   9       33.84       23.03     18.50 o 
  -8  -5   9       18.10       16.63      9.52 o 
  -7  -5   9      145.80      156.53      8.35 o 
  -6  -5   9      133.63      142.49      7.32 o 
  -5  -5   9      128.01      132.69      6.74 o 
  -4  -5   9      914.56      876.76     18.92 o 
  -3  -5   9      209.46      190.32      5.52 o 
  -2  -5   9     2155.92     2114.49     34.83 o 
  -1  -5   9       30.03       32.94      2.76 o 
   0  -5   9     1588.70     1583.34     39.91 o 
   1  -5   9        1.91       -0.45      4.17 o 
   2  -5   9      123.05      112.45     20.33 o 
   3  -5   9        6.81        4.44      6.86 o 
   4  -5   9      103.46       99.73     14.28 o 
   5  -5   9       36.09       33.29     13.19 o 
  -8  -4   9       13.48       10.55      5.79 o 
  -7  -4   9       13.69        9.75      5.27 o 
  -6  -4   9      199.94      193.39      8.78 o 
  -5  -4   9      273.00      270.11      9.86 o 
  -4  -4   9      636.02      643.39     14.49 o 
  -3  -4   9     1226.73     1216.35     23.06 o 
  -2  -4   9      351.13      342.40      7.44 o 
  -1  -4   9     1652.54     1641.26     31.07 o 
   0  -4   9        0.61        0.77      3.02 o 
   1  -4   9     1847.85     1729.07     78.38 o 
   2  -4   9       38.91       20.07      7.09 o 
   3  -4   9      426.22      445.04     26.92 o 
   4  -4   9       21.75       33.05     14.10 o 
   5  -4   9       37.09       28.93      9.67 o 
  -8  -3   9       53.23       55.11      7.22 o 
  -7  -3   9       45.35       44.79      7.69 o 
  -6  -3   9       27.90       28.93      4.57 o 
  -5  -3   9       91.34       83.27      6.88 o 
  -4  -3   9      363.57      354.20      8.06 o 
  -3  -3   9      176.63      203.07      5.16 o 
  -2  -3   9     1305.60     1283.43     24.06 o 
  -1  -3   9       64.11       77.52      4.39 o 
   0  -3   9     1289.49     1316.63     40.80 o 
   1  -3   9      530.58      480.86     15.24 o 
   2  -3   9      242.20      250.40     15.22 o 
   3  -3   9      482.14      453.90     25.82 o 
   4  -3   9      100.46       98.18     11.87 o 
   5  -3   9      119.35      105.87     12.49 o 
  -8  -2   9       77.45       63.09      7.39 o 
  -7  -2   9        4.03        8.21      5.42 o 
  -6  -2   9       11.86       19.10      4.20 o 
  -5  -2   9      308.94      312.84     10.27 o 
  -4  -2   9        1.73        0.34      2.16 o 
  -3  -2   9     2388.98     2427.22     48.27 o 
  -2  -2   9       27.43       30.89      2.78 o 
  -1  -2   9     3269.73     3132.35     72.79 o 
   0  -2   9      171.96      185.13      6.45 o 
   1  -2   9     2317.63     2145.53     52.64 o 
   2  -2   9      244.03      225.81     14.73 o 
   3  -2   9      693.91      697.81     29.44 o 
   4  -2   9       87.26      101.55     18.68 o 
   5  -2   9      233.04      225.31     16.88 o 
  -8  -1   9        2.73       -2.98      5.31 o 
  -7  -1   9        0.51        8.95      5.72 o 
  -6  -1   9       19.27       21.51      4.24 o 
  -5  -1   9      175.92      186.25      8.94 o 
  -4  -1   9        7.15       10.01      4.20 o 
  -3  -1   9      630.68      652.28     17.27 o 
  -2  -1   9      136.69      144.16      5.00 o 
  -1  -1   9        7.59       10.34      3.07 o 
   0  -1   9      569.29      592.24     12.38 o 
   1  -1   9      198.52      194.20      9.47 o 
   2  -1   9      174.70      169.04     20.14 o 
   3  -1   9      173.65      179.47     14.83 o 
   4  -1   9       68.63       64.01     10.47 o 
   5  -1   9       83.23       70.58     11.87 o 
  -8   0   9      160.52      151.99     14.28 o 
  -7   0   9       18.67       18.39      4.68 o 
  -6   0   9      106.83      109.63     11.77 o 
  -5   0   9        6.07        4.27      3.52 o 
  -4   0   9      664.38      634.10     20.91 o 
  -3   0   9      301.86      352.84      9.80 o 
  -2   0   9      441.30      450.37     15.81 o 
  -1   0   9      364.79      384.54     13.62 o 
   0   0   9      377.40      397.98      9.94 o 
   1   0   9      405.77      408.25     12.51 o 
   2   0   9      503.53      509.71     82.77 o 
   3   0   9      125.28      152.20     13.19 o 
   4   0   9      284.04      273.72     51.64 o 
   5   0   9       28.38       36.61     11.35 o 
  -8   1   9        0.45        0.45      5.42 o 
  -7   1   9      343.63      348.38     12.21 o 
  -6   1   9        3.69        2.68      3.73 o 
  -5   1   9      111.06      106.76      7.56 o 
  -4   1   9        3.16        2.01      3.67 o 
  -3   1   9        2.80        3.12      4.44 o 
  -2   1   9      188.22      195.07      6.82 o 
  -1   1   9      207.82      225.13      6.76 o 
   0   1   9      627.92      639.89     22.48 o 
   1   1   9      304.69      316.69     15.21 o 
   2   1   9      230.10      219.41     26.37 o 
   3   1   9      323.65      316.69     47.98 o 
   4   1   9       82.03       88.34     16.12 o 
  -8   2   9       97.03      112.32      9.64 o 
  -7   2   9        5.88        3.75      4.38 o 
  -6   2   9       41.32       43.75     15.92 o 
  -5   2   9        6.05       -0.34      2.41 o 
  -4   2   9       60.51       49.51      4.57 o 
  -3   2   9       20.04       20.31      3.46 o 
  -2   2   9        5.56        3.11      3.15 o 
  -1   2   9       81.10       92.71      4.70 o 
   0   2   9       80.69       97.14      8.46 o 
   1   2   9      371.51      379.05     12.18 o 
   2   2   9      317.66      319.00     25.64 o 
   3   2   9       38.71       40.94     10.09 o 
   4   2   9      295.09      240.26     24.54 o 
  -8   3   9        0.44        0.95      5.11 o 
  -7   3   9      109.18      109.12      7.53 o 
  -6   3   9       33.76       42.46      5.47 o 
  -5   3   9       73.66       72.99      7.05 o 
  -4   3   9       11.35        5.00      3.82 o 
  -3   3   9       12.86       29.78      3.78 o 
  -2   3   9      123.90      122.81      6.50 o 
  -1   3   9       50.68       45.00      6.66 o 
   0   3   9      184.94      183.86      8.43 o 
   1   3   9      114.34      109.54     11.04 o 
   2   3   9       22.33       16.48     12.09 o 
   3   3   9      228.63      249.05     24.54 o 
  -7   4   9       35.69       33.20      5.95 o 
  -6   4   9       15.64        8.82      7.50 o 
  -5   4   9      104.37      107.94      9.69 o 
  -4   4   9       90.97       71.34      5.37 o 
  -3   4   9       98.89       93.32      6.44 o 
  -2   4   9      166.46      136.79      7.26 o 
  -1   4   9       16.00       14.66      6.96 o 
   0   4   9        8.56        7.26      8.91 o 
   1   4   9      106.30      115.85      6.85 o 
   2   4   9      101.89       96.32     17.58 o 
   3   4   9        1.24       -7.33     11.35 o 
  -7   5   9       71.88       69.88      8.97 o 
  -6   5   9      154.25      137.99      8.44 o 
  -5   5   9      145.19      168.12     11.91 o 
  -4   5   9      177.57      149.82      8.17 o 
  -3   5   9       93.63       89.37      6.39 o 
  -2   5   9       24.73       14.07      5.32 o 
  -1   5   9       67.36       72.35     17.40 o 
   0   5   9        8.68        5.35      4.37 o 
   1   5   9       43.99       42.91      5.38 o 
   2   5   9        1.27        4.40     13.19 o 
  -6   6   9       24.19       19.59      5.69 o 
  -5   6   9       24.68       14.11      5.82 o 
  -4   6   9       41.36       39.55      5.78 o 
  -3   6   9       70.82       77.75     10.30 o 
  -2   6   9        1.33        5.29      5.89 o 
  -1   6   9       51.99       59.51     12.64 o 
   0   6   9        2.94        5.37      5.96 o 
   1   6   9        2.03       -4.15      4.15 o 
  -5   7   9       71.41       59.45     10.99 o 
  -4   7   9       53.31       59.61      6.75 o 
  -3   7   9       24.06       28.13      7.04 o 
  -2   7   9       44.26       43.91      7.72 o 
  -1   7   9       24.37       29.33      7.69 o 
   0   7   9        3.21        9.84      6.42 o 
  -3   8   9       53.50       50.18      9.89 o 
  -2   8   9        0.61        1.47      8.42 o 
  -3 -13  10        1.48        3.74      5.30 o 
  -2 -13  10      171.68      174.34     10.19 o 
  -1 -13  10       14.74        3.73      6.81 o 
   0 -13  10       39.86       52.56      8.90 o 
   1 -13  10        5.34       21.98      7.53 o 
  -4 -12  10       79.89       94.41      6.13 o 
  -3 -12  10      332.84      351.52     13.43 o 
  -2 -12  10        2.66        3.73      4.31 o 
  -1 -12  10      100.32       92.59     12.09 o 
   0 -12  10        1.86       -1.38      6.48 o 
   1 -12  10       15.49       28.86      7.43 o 
   2 -12  10       75.54      105.85     22.71 o 
  -5 -11  10       44.30       32.78      5.82 o 
  -4 -11  10      178.46      192.50     10.89 o 
  -3 -11  10       23.22       15.52      3.72 o 
  -2 -11  10       89.00       94.56      6.13 o 
  -1 -11  10        9.79       19.75      6.64 o 
   0 -11  10       54.75       61.96      7.96 o 
   1 -11  10        0.27        3.71      6.40 o 
   2 -11  10        2.06       17.58     16.12 o 
   3 -11  10       27.84       11.92     13.73 o 
  -6 -10  10      137.95      135.44      8.59 o 
  -5 -10  10       72.72       92.87      6.67 o 
  -4 -10  10        6.61        9.80      2.82 o 
  -3 -10  10      427.50      446.40     13.62 o 
  -2 -10  10       13.21       21.63      3.65 o 
  -1 -10  10      136.82      146.98      7.56 o 
   0 -10  10       13.50       20.31      4.90 o 
   1 -10  10       23.29       24.52     14.28 o 
   2 -10  10        5.48       10.73      9.06 o 
   3 -10  10       24.31       20.17      9.32 o 
   4 -10  10        0.76       -1.19      9.13 o 
  -6  -9  10        6.87        2.35      4.15 o 
  -5  -9  10        4.30        9.19      4.09 o 
  -4  -9  10       25.18       26.86      3.02 o 
  -3  -9  10       41.98       30.94      3.22 o 
  -2  -9  10       79.90       91.36      4.60 o 
  -1  -9  10       22.19       24.37      4.81 o 
   0  -9  10      383.09      403.57     17.88 o 
   1  -9  10       30.58       34.58      5.45 o 
   2  -9  10      155.27      160.52     35.53 o 
   3  -9  10        1.90       -7.39      7.39 o 
   4  -9  10       89.89       89.73     12.49 o 
  -7  -8  10        1.66        3.07      5.26 o 
  -6  -8  10        5.56       15.97      4.45 o 
  -5  -8  10       29.60       40.69      4.43 o 
  -4  -8  10        2.13        4.08      2.49 o 
  -3  -8  10      545.18      541.24     11.02 o 
  -2  -8  10        1.76        1.52      2.24 o 
  -1  -8  10      451.01      439.96     11.63 o 
   0  -8  10        1.72        6.17      4.04 o 
   1  -8  10      365.50      367.06     15.99 o 
   2  -8  10        1.86       10.96      7.72 o 
   3  -8  10      125.10      119.63     12.49 o 
   4  -8  10        0.45       -2.81     12.27 o 
  -7  -7  10       59.48       54.76      6.40 o 
  -6  -7  10        7.23       10.00      4.01 o 
  -5  -7  10        1.85       -0.83      3.52 o 
  -4  -7  10        4.23        4.31      2.41 o 
  -3  -7  10       10.55        6.35      2.33 o 
  -2  -7  10      156.73      185.57      4.97 o 
  -1  -7  10       94.31      101.42      5.11 o 
   0  -7  10      244.87      263.84      9.85 o 
   1  -7  10      228.97      236.70      8.37 o 
   2  -7  10        6.77       13.72      7.83 o 
   3  -7  10      136.41      139.48     17.95 o 
   4  -7  10       39.55       38.74      9.85 o 
  -7  -6  10        5.13        9.69      5.44 o 
  -6  -6  10       36.84       36.54      4.66 o 
  -5  -6  10       61.82       60.99      4.90 o 
  -4  -6  10       28.42       24.72      3.07 o 
  -3  -6  10      478.57      464.45     11.60 o 
  -2  -6  10       40.25       43.22      3.38 o 
  -1  -6  10      492.35      469.31     11.84 o 
   0  -6  10      173.40      173.25      8.97 o 
   1  -6  10      880.36      809.04     41.18 o 
   2  -6  10       63.44       53.77      9.32 o 
   3  -6  10      245.38      246.44     16.71 o 
   4  -6  10       57.60       51.51     10.20 o 
   5  -6  10       44.29       26.66     16.48 o 
  -8  -5  10       26.14       16.80      6.60 o 
  -7  -5  10       10.16        2.16      5.76 o 
  -6  -5  10       11.37       16.88      4.68 o 
  -5  -5  10       36.18       39.68      4.97 o 
  -4  -5  10      102.45      106.29      4.69 o 
  -3  -5  10       28.73       39.64      3.44 o 
  -2  -5  10      463.92      464.11      9.57 o 
  -1  -5  10      118.35      129.55      6.29 o 
   0  -5  10      255.29      236.21     10.28 o 
   1  -5  10      220.56      225.88     15.52 o 
   2  -5  10       26.86       22.07      7.90 o 
   3  -5  10      189.21      208.01     15.48 o 
   4  -5  10      122.83       93.22     12.41 o 
   5  -5  10       24.33       26.81     10.38 o 
  -8  -4  10      163.89      175.07     15.38 o 
  -7  -4  10        1.63        3.21      4.91 o 
  -6  -4  10       20.43       24.84      6.11 o 
  -5  -4  10        6.93        2.34      3.97 o 
  -4  -4  10        8.73        4.60      2.52 o 
  -3  -4  10        0.96       -1.25      2.33 o 
  -2  -4  10        9.36        9.49      3.29 o 
  -1  -4  10        7.96       11.72      2.48 o 
   0  -4  10      107.07      114.00      7.48 o 
   1  -4  10      254.88      245.29     10.66 o 
   2  -4  10      134.67      125.40     11.72 o 
   3  -4  10       28.81       22.21      8.70 o 
   4  -4  10      194.15      206.06     16.54 o 
   5  -4  10        1.05        6.36      9.59 o 
  -8  -3  10       17.80       34.06      9.52 o 
  -7  -3  10      172.90      160.93      8.75 o 
  -6  -3  10        8.01        9.87      4.70 o 
  -5  -3  10      339.79      328.14     11.62 o 
  -4  -3  10       17.11       13.54      2.43 o 
  -3  -3  10      137.51      135.04      4.77 o 
  -2  -3  10       37.38       47.29      2.87 o 
  -1  -3  10      172.59      195.27      6.11 o 
   0  -3  10      131.65      140.63      9.76 o 
   1  -3  10      292.17      278.40     11.41 o 
   2  -3  10       52.53       46.17      8.96 o 
   3  -3  10      287.01      301.74     18.71 o 
   4  -3  10       15.16        7.50      8.87 o 
  -8  -2  10      182.79      213.16     16.85 o 
  -7  -2  10       77.53       74.06      6.58 o 
  -6  -2  10      151.27      165.35     13.00 o 
  -5  -2  10      456.83      432.69     13.48 o 
  -4  -2  10      343.08      320.60      8.65 o 
  -3  -2  10      461.65      432.63     11.25 o 
  -2  -2  10      218.81      210.95      7.46 o 
  -1  -2  10      429.13      415.70     10.04 o 
   0  -2  10      463.73      457.34     15.68 o 
   1  -2  10       74.82       66.43      6.48 o 
   2  -2  10      765.27      699.26     84.42 o 
   3  -2  10       78.04       67.49     10.63 o 
   4  -2  10      504.43      403.61     30.40 o 
  -8  -1  10        8.22       13.92      8.79 o 
  -7  -1  10     1171.18     1165.06     30.25 o 
  -6  -1  10        7.93        7.85      4.06 o 
  -5  -1  10     1070.05     1108.11     28.30 o 
  -4  -1  10       37.37       34.81      5.18 o 
  -3  -1  10      582.88      589.89     14.32 o 
  -2  -1  10       41.68       46.80      3.75 o 
  -1  -1  10      946.37      963.23     25.86 o 
   0  -1  10      308.32      316.58     12.60 o 
   1  -1  10      716.61      721.31     24.61 o 
   2  -1  10       63.73       64.06      9.97 o 
   3  -1  10      391.05      425.72     31.13 o 
   4  -1  10        5.93       11.62      9.75 o 
  -8   0  10       45.81       43.31      8.09 o 
  -7   0  10       19.03       13.06      5.01 o 
  -6   0  10       70.18       80.03      5.97 o 
  -5   0  10       28.40       29.58      3.65 o 
  -4   0  10      364.57      339.61     11.21 o 
  -3   0  10       13.37       15.60      3.26 o 
  -2   0  10       64.79       66.84      4.87 o 
  -1   0  10      103.48       83.04      6.40 o 
   0   0  10      142.33      164.23      7.07 o 
   1   0  10       13.01       18.22      5.10 o 
   2   0  10      356.83      350.26     39.01 o 
   3   0  10       28.68       17.68      8.96 o 
   4   0  10      321.62      345.49     21.38 o 
  -8   1  10        9.95       13.82      7.45 o 
  -7   1  10      227.70      248.07     10.66 o 
  -6   1  10       79.44       77.95      6.27 o 
  -5   1  10       65.31       65.36      3.92 o 
  -4   1  10      319.76      307.98     12.76 o 
  -3   1  10       10.89       12.35      3.38 o 
  -2   1  10      165.33      145.80      6.87 o 
  -1   1  10       51.06       53.23      6.07 o 
   0   1  10       45.08       42.58      4.70 o 
   1   1  10       37.73       52.34      6.20 o 
   2   1  10       26.71       17.20      8.91 o 
   3   1  10       73.37       66.32     12.27 o 
   4   1  10        9.89      -10.99     13.19 o 
  -7   2  10       15.16       10.27      5.01 o 
  -6   2  10      107.65      114.43      8.08 o 
  -5   2  10      200.45      193.42      8.77 o 
  -4   2  10      204.96      218.85      8.12 o 
  -3   2  10      360.82      345.01     17.03 o 
  -2   2  10        1.15       -2.08      3.26 o 
  -1   2  10      306.01      312.09     12.76 o 
   0   2  10        1.44       -3.45      3.45 o 
   1   2  10        2.80        6.10      5.18 o 
   2   2  10        9.30       -8.65     12.09 o 
   3   2  10       24.62       16.98      9.89 o 
  -7   3  10       71.86       75.68      6.96 o 
  -6   3  10      124.18      138.81      8.19 o 
  -5   3  10       59.61       70.22      5.95 o 
  -4   3  10      573.49      588.68     18.47 o 
  -3   3  10        3.07        1.98      4.10 o 
  -2   3  10      563.22      563.18     19.70 o 
  -1   3  10       36.79       31.89      5.55 o 
   0   3  10      493.94      468.42     26.25 o 
   1   3  10       18.78       14.20      6.49 o 
   2   3  10      134.21      121.60     19.05 o 
   3   3  10       14.02       16.48     13.92 o 
  -7   4  10       13.84       12.15      6.41 o 
  -6   4  10      105.52      109.84      7.58 o 
  -5   4  10      181.75      179.68     22.34 o 
  -4   4  10       77.94       68.65      7.81 o 
  -3   4  10      470.82      459.50     19.40 o 
  -2   4  10        8.13       20.24      5.60 o 
  -1   4  10      260.68      273.96     20.14 o 
   0   4  10       12.47        7.62      5.69 o 
   1   4  10        2.81       -1.85      6.15 o 
   2   4  10       10.37       -2.20     13.19 o 
  -6   5  10       18.15       26.00      6.69 o 
  -5   5  10       31.06       39.00      6.88 o 
  -4   5  10      165.37      175.87     11.15 o 
  -3   5  10        5.12       11.98      4.91 o 
  -2   5  10      178.37      179.83     17.95 o 
  -1   5  10       10.45        2.38      5.96 o 
   0   5  10      204.97      226.62     28.93 o 
   1   5  10        2.00       -1.47     13.19 o 
  -5   6  10       23.42       11.63      6.64 o 
  -4   6  10       22.33       22.78      9.22 o 
  -3   6  10       98.83      103.67      9.01 o 
  -2   6  10       10.24        4.48      6.31 o 
  -1   6  10       76.29       91.07      9.89 o 
   0   6  10       36.87       39.82      7.48 o 
  -2 -13  11      258.51      278.74     13.03 o 
  -1 -13  11       11.41       16.16      7.68 o 
   0 -13  11      122.30      133.25     11.26 o 
  -4 -12  11        2.75       -5.86     12.82 o 
  -3 -12  11       71.65       70.35      5.88 o 
  -2 -12  11       41.03       40.22      6.80 o 
  -1 -12  11       43.67       42.26      6.27 o 
   0 -12  11      226.04      240.17     24.36 o 
   1 -12  11       17.62       18.31      7.76 o 
  -5 -11  11        2.73        5.86      6.73 o 
  -4 -11  11       61.68       68.69      6.14 o 
  -3 -11  11        4.87        9.96      4.18 o 
  -2 -11  11      253.71      262.61     11.16 o 
  -1 -11  11      176.30      193.72     12.34 o 
   0 -11  11      298.44      319.97     49.44 o 
   1 -11  11      277.73      335.55     16.80 o 
   2 -11  11       24.18        4.40     15.02 o 
  -5 -10  11        1.08       -3.79      4.16 o 
  -4 -10  11       49.43       40.99      3.87 o 
  -3 -10  11      194.93      181.03     11.63 o 
  -2 -10  11      158.10      139.96      7.93 o 
  -1 -10  11       26.27       22.66      5.37 o 
   0 -10  11      387.89      395.07     13.70 o 
   1 -10  11        4.99        4.34      5.93 o 
   2 -10  11      350.75      384.30     22.47 o 
   3 -10  11       34.55       33.65     11.08 o 
  -6  -9  11        0.91       -4.82      5.13 o 
  -5  -9  11       34.42       39.93      5.03 o 
  -4  -9  11        3.55       -0.24      2.92 o 
  -3  -9  11       70.33       70.65      4.09 o 
  -2  -9  11       26.29       20.80      4.99 o 
  -1  -9  11      451.75      468.97     14.92 o 
   0  -9  11      106.96       96.12     10.31 o 
   1  -9  11      492.66      509.96     29.30 o 
   2  -9  11        4.73        1.62      8.71 o 
   3  -9  11      219.46      239.62     23.62 o 
  -6  -8  11       64.71       69.26      5.89 o 
  -5  -8  11        2.38        5.07      3.78 o 
  -4  -8  11      337.02      340.06      9.58 o 
  -3  -8  11       56.25       58.24      3.48 o 
  -2  -8  11      330.89      304.10      9.52 o 
  -1  -8  11        3.06       -0.65      3.45 o 
   0  -8  11      477.70      471.07     14.82 o 
   1  -8  11       18.68        2.87      7.38 o 
   2  -8  11      406.76      391.52     32.60 o 
   3  -8  11        5.90        6.41      9.21 o 
   4  -8  11      261.30      248.77     19.00 o 
  -7  -7  11      135.96      151.76     13.76 o 
  -6  -7  11        7.61        0.80      4.19 o 
  -5  -7  11       66.44       72.73      6.30 o 
  -4  -7  11        2.00        2.28      2.92 o 
  -3  -7  11       28.16       29.56      2.87 o 
  -2  -7  11      118.29      104.91      5.40 o 
  -1  -7  11      118.76      127.90      5.95 o 
   0  -7  11       86.91       71.99      5.67 o 
   1  -7  11      320.37      334.99     13.31 o 
   2  -7  11        4.49        8.90      7.92 o 
   3  -7  11      241.70      222.83     17.31 o 
   4  -7  11       11.21        8.56     11.35 o 
  -7  -6  11       53.72       46.01      6.60 o 
  -6  -6  11        5.57        3.23      4.09 o 
  -5  -6  11      179.59      179.25      8.81 o 
  -4  -6  11        5.63        6.07      2.97 o 
  -3  -6  11      114.72       96.27      4.43 o 
  -2  -6  11        4.82        6.10      3.32 o 
  -1  -6  11       47.64       45.56      5.82 o 
   0  -6  11      124.98      144.02     12.97 o 
   1  -6  11       30.01       23.58      6.33 o 
   2  -6  11      193.51      176.55     31.31 o 
   3  -6  11       67.54       48.51     10.56 o 
   4  -6  11      241.97      242.80     36.99 o 
  -7  -5  11       67.18       75.52      7.09 o 
  -6  -5  11      128.20      130.12      7.84 o 
  -5  -5  11       59.40       66.97      6.03 o 
  -4  -5  11      138.79      128.20      6.56 o 
  -3  -5  11       14.35       14.59      2.89 o 
  -2  -5  11        5.17        3.45      3.23 o 
  -1  -5  11       52.30       53.47      5.43 o 
   0  -5  11      102.43       96.29      7.65 o 
   1  -5  11      309.06      303.80     20.25 o 
   2  -5  11      233.98      207.32     21.24 o 
   3  -5  11      260.76      288.32     39.19 o 
   4  -5  11       98.68       77.99     12.92 o 
  -7  -4  11       80.57       86.92      7.46 o 
  -6  -4  11        2.08        3.39      4.66 o 
  -5  -4  11      232.06      224.36      9.72 o 
  -4  -4  11        6.28        5.81      3.01 o 
  -3  -4  11      230.79      225.61      8.20 o 
  -2  -4  11       35.94       29.32      3.91 o 
  -1  -4  11      105.69      107.15      8.68 o 
   0  -4  11      228.31      238.02     11.15 o 
   1  -4  11        3.69        1.58      6.59 o 
   2  -4  11      244.07      268.61     58.42 o 
   3  -4  11       79.05       79.80     11.99 o 
   4  -4  11      233.57      227.49     28.93 o 
  -8  -3  11       13.68       17.21      9.89 o 
  -7  -3  11       16.31       27.94      5.83 o 
  -6  -3  11      110.16      104.36      7.44 o 
  -5  -3  11       27.93       31.73      2.58 o 
  -4  -3  11      243.31      243.11      6.78 o 
  -3  -3  11        8.55        3.33      2.71 o 
  -2  -3  11      107.24       99.35      5.98 o 
  -1  -3  11       17.10       21.01      6.33 o 
   0  -3  11      103.63      109.77      7.97 o 
   1  -3  11       68.23       62.18      6.67 o 
   2  -3  11       50.51       41.07      9.80 o 
   3  -3  11       75.00       80.12     11.78 o 
   4  -3  11       49.64       55.01     11.70 o 
  -8  -2  11       36.03       38.82     10.62 o 
  -7  -2  11        1.45       -4.85      4.85 o 
  -6  -2  11       37.00       43.83      7.45 o 
  -5  -2  11       12.21       12.07      2.75 o 
  -4  -2  11      126.36      127.41      5.36 o 
  -3  -2  11       37.21       42.03      7.75 o 
  -2  -2  11        0.16        0.83      3.31 o 
  -1  -2  11      130.10      120.66      9.91 o 
   0  -2  11        0.60       -0.83      5.05 o 
   1  -2  11       28.54       24.94      5.77 o 
   2  -2  11       41.55       39.24      9.71 o 
   3  -2  11       70.38       67.06     11.58 o 
   4  -2  11      110.03       93.45     13.71 o 
  -7  -1  11        8.65        5.07      4.93 o 
  -6  -1  11      125.43      135.78      7.90 o 
  -5  -1  11       93.53       80.41      4.17 o 
  -4  -1  11      678.22      678.42     27.59 o 
  -3  -1  11      144.37      128.08      5.99 o 
  -2  -1  11      359.36      406.39     14.49 o 
  -1  -1  11       51.70       57.97      5.42 o 
   0  -1  11       31.80       28.81      6.06 o 
   1  -1  11       12.11       12.49      5.46 o 
   2  -1  11        9.19        7.87      8.55 o 
   3  -1  11        2.48        3.50      9.05 o 
  -7   0  11       21.59       32.99      5.73 o 
  -6   0  11      134.37      146.93      7.97 o 
  -5   0  11      105.87      140.47      8.09 o 
  -4   0  11      199.78      203.32     10.30 o 
  -3   0  11      181.69      214.47      8.75 o 
  -2   0  11       96.87      105.39      8.91 o 
  -1   0  11      347.53      358.23     17.21 o 
   0   0  11      234.53      251.94     11.96 o 
   1   0  11       84.21       94.66      8.43 o 
   2   0  11       87.47      105.86     15.20 o 
   3   0  11       75.19       67.95     15.57 o 
  -7   1  11       31.75       38.62      6.08 o 
  -6   1  11       15.01       16.95      5.11 o 
  -5   1  11       12.05        7.74      3.21 o 
  -4   1  11      336.62      353.04     12.17 o 
  -3   1  11       32.50       38.22      5.93 o 
  -2   1  11      294.20      318.57     10.94 o 
  -1   1  11       67.71       62.24      6.26 o 
   0   1  11      241.97      257.04     31.13 o 
   1   1  11       98.95      107.06      7.80 o 
   2   1  11       70.35      103.97     12.95 o 
   3   1  11       43.68       52.93     13.19 o 
  -7   2  11        0.83       -1.25      4.86 o 
  -6   2  11        0.29       -2.90      4.79 o 
  -5   2  11       46.06       43.25      5.40 o 
  -4   2  11        7.18        3.89      4.66 o 
  -3   2  11      269.60      291.07     11.10 o 
  -2   2  11       79.12       75.77      6.93 o 
  -1   2  11      350.88      390.42     19.05 o 
   0   2  11      139.63      132.62     13.00 o 
   1   2  11       44.94       51.79     11.34 o 
   2   2  11      141.68      152.90     42.30 o 
  -6   3  11        0.27       -2.31      7.11 o 
  -5   3  11       11.76       15.31      4.75 o 
  -4   3  11       61.09       72.97      6.62 o 
  -3   3  11       10.15        9.79      4.76 o 
  -2   3  11      176.37      224.12     13.92 o 
  -1   3  11       80.96       84.79      7.37 o 
   0   3  11      480.14      505.43     26.74 o 
   1   3  11      205.98      233.17     11.69 o 
  -6   4  11       33.63       17.28      6.69 o 
  -5   4  11        5.25        6.92     10.07 o 
  -4   4  11        0.74        3.67      4.98 o 
  -3   4  11      171.24      181.65     19.96 o 
  -2   4  11        8.41        3.28      4.97 o 
  -1   4  11      126.27      120.01     11.17 o 
   0   4  11       33.00       25.64     10.99 o 
   1   4  11        1.25        6.96     14.65 o 
  -5   5  11        9.39        1.87      6.16 o 
  -4   5  11        0.74       -1.07      5.26 o 
  -3   5  11        1.18        2.34      5.98 o 
  -2   5  11       28.32       47.04      7.49 o 
  -1   5  11      152.94      199.35     11.79 o 
  -3 -12  12        1.16       -1.59      5.38 o 
  -2 -12  12        2.37        3.99      6.02 o 
  -1 -12  12        0.18       -1.70      5.42 o 
   0 -12  12       12.01       19.90     14.47 o 
  -4 -11  12      261.00      287.84     10.65 o 
  -3 -11  12        5.77        6.49      5.22 o 
  -2 -11  12       56.35       68.20      8.44 o 
  -1 -11  12        2.75       -3.85      5.40 o 
   0 -11  12        2.89       -1.39      7.69 o 
   1 -11  12       54.08       61.42     35.89 o 
  -5 -10  12       93.66      120.40      8.38 o 
  -4 -10  12       74.83       82.28      5.35 o 
  -3 -10  12        6.37        5.58      4.77 o 
  -2 -10  12       11.21       10.41      4.40 o 
  -1 -10  12       17.33       25.79      5.80 o 
   0 -10  12       74.06       61.17      6.72 o 
   1 -10  12        4.08        7.69     14.28 o 
   2 -10  12      171.73      183.86     26.37 o 
  -5  -9  12        1.22       -4.26      4.26 o 
  -4  -9  12      347.87      357.65      9.35 o 
  -3  -9  12       39.84       30.96      5.17 o 
  -2  -9  12       55.32       55.06      5.25 o 
  -1  -9  12        2.27        3.00      4.71 o 
   0  -9  12        2.12       10.89      5.05 o 
   1  -9  12       21.21       20.88     15.02 o 
   2  -9  12       14.09       19.37      9.91 o 
  -6  -8  12        9.84       14.67      4.89 o 
  -5  -8  12      141.93      170.23      7.72 o 
  -4  -8  12        9.12        7.47      3.46 o 
  -3  -8  12       88.58       95.13      9.52 o 
  -2  -8  12       18.81       18.51      4.33 o 
  -1  -8  12      139.45      151.58      8.28 o 
   0  -8  12        0.82       -1.81      4.78 o 
   1  -8  12       17.37        2.56     12.82 o 
   2  -8  12       12.98       15.23      9.91 o 
   3  -8  12       47.67       35.59     16.30 o 
  -6  -7  12      233.40      242.42      9.79 o 
  -5  -7  12        1.24        1.88      3.91 o 
  -4  -7  12      612.99      609.00     15.79 o 
  -3  -7  12       45.15       35.89      4.84 o 
  -2  -7  12      286.38      276.15      9.36 o 
  -1  -7  12       81.46      109.44      7.19 o 
   0  -7  12      220.63      201.71      9.23 o 
   1  -7  12        5.71        2.64      5.93 o 
   2  -7  12      101.58      100.93     15.57 o 
   3  -7  12        0.76       -3.46     19.41 o 
  -7  -6  12       48.66       51.88      7.05 o 
  -6  -6  12       10.41       13.56      5.53 o 
  -5  -6  12      268.30      293.86     11.77 o 
  -4  -6  12        5.72        4.45      3.30 o 
  -3  -6  12      525.13      498.33     14.64 o 
  -2  -6  12      205.54      216.52      9.91 o 
  -1  -6  12      273.41      288.89     10.81 o 
   0  -6  12      246.87      254.73     14.33 o 
   1  -6  12        7.57        1.28      6.35 o 
   2  -6  12       84.61       69.64     18.86 o 
   3  -6  12       17.29       30.48     10.53 o 
  -7  -5  12        6.78        8.52      7.03 o 
  -6  -5  12      167.51      209.24     10.21 o 
  -5  -5  12        0.23       -4.31      4.31 o 
  -4  -5  12      569.15      597.15     16.07 o 
  -3  -5  12      118.08      113.58      6.59 o 
  -2  -5  12      380.89      395.52     28.38 o 
   0  -5  12      400.55      392.84     30.77 o 
   1  -5  12      125.48      123.49     20.73 o 
   2  -5  12       97.55      105.47     13.00 o 
   3  -5  12       32.00       50.46     15.57 o 
  -7  -4  12       72.89       81.52      9.39 o 
  -6  -4  12       16.80        9.07      5.06 o 
  -5  -4  12      412.86      441.00     14.78 o 
  -4  -4  12      129.00      126.99      5.67 o 
  -3  -4  12      768.31      808.41     34.73 o 
  -2  -4  12      470.73      449.99     17.56 o 
  -1  -4  12      316.90      329.69     21.06 o 
   0  -4  12      434.55      408.07     42.85 o 
   1  -4  12        7.27       13.39      5.77 o 
   2  -4  12      133.30      136.38     15.75 o 
   3  -4  12       28.84       25.32     10.62 o 
  -7  -3  12       27.90       24.98     10.72 o 
  -6  -3  12      112.51      139.76     15.42 o 
  -5  -3  12        3.13        6.37      2.79 o 
  -4  -3  12      377.72      401.48      9.72 o 
  -3  -3  12       51.81       48.39      5.15 o 
  -2  -3  12      202.44      206.39     11.36 o 
  -1  -3  12      226.54      213.52     16.48 o 
   0  -3  12      130.26      133.05      9.16 o 
   1  -3  12      181.58      159.67      9.30 o 
   2  -3  12        2.99       11.56     13.00 o 
   3  -3  12       97.30      111.95     13.51 o 
  -7  -2  12        5.47        5.47      7.13 o 
  -6  -2  12        3.03        1.13      3.90 o 
  -5  -2  12       34.47       41.08      3.51 o 
  -4  -2  12        1.91       -3.01      3.01 o 
  -3  -2  12      123.85      140.07      7.23 o 
  -2  -2  12      184.35      174.26      7.59 o 
  -1  -2  12      163.06      156.76     15.38 o 
   0  -2  12      377.00      395.69     38.19 o 
   1  -2  12        6.76       15.75      5.73 o 
   2  -2  12      270.05      249.78     25.27 o 
   3  -2  12        4.34        1.66      9.69 o 
  -7  -1  12       30.86       31.08      8.54 o 
  -6  -1  12       31.77       28.72      5.35 o 
  -5  -1  12       16.59       12.97      3.45 o 
  -4  -1  12       38.18       47.16      6.71 o 
  -3  -1  12       59.63       65.90      5.59 o 
  -2  -1  12       51.07       53.26      7.69 o 
  -1  -1  12      273.60      284.94     19.78 o 
   0  -1  12       76.90       90.92      8.40 o 
   1  -1  12      502.89      508.04     23.67 o 
   2  -1  12        9.91        4.78     18.50 o 
  -7   0  12       83.72       78.95      8.79 o 
  -6   0  12        1.42       -3.18      5.84 o 
  -5   0  12       50.29       47.96      4.10 o 
  -4   0  12       68.31       69.74      6.35 o 
  -3   0  12       13.80       15.52      4.48 o 
  -2   0  12       17.82       21.92      5.24 o 
  -1   0  12      135.23      144.67     15.02 o 
   0   0  12       99.91      106.58     13.19 o 
   1   0  12        6.67        5.51      5.62 o 
   2   0  12       97.51       73.04     17.40 o 
  -6   1  12       97.69       91.12      7.09 o 
  -5   1  12       60.39       53.37      6.24 o 
  -4   1  12        5.19        6.82      4.83 o 
  -3   1  12       22.12       23.93      4.98 o 
  -2   1  12        0.72        1.99      7.33 o 
  -1   1  12      126.36      130.39     15.02 o 
   0   1  12       24.82       23.81     10.62 o 
   1   1  12      239.44      227.81     13.55 o 
  -6   2  12        5.31        2.75      6.23 o 
  -5   2  12       34.41       27.75     13.73 o 
  -4   2  12        4.88        6.53      4.89 o 
  -3   2  12        2.71       -5.60      5.60 o 
  -2   2  12        9.81       10.18      5.53 o 
  -1   2  12        9.83       11.72     11.35 o 
   0   2  12       42.52       58.23     12.09 o 
   1   2  12        0.36       -2.56     13.19 o 
  -5   3  12        0.89        3.19      5.46 o 
  -4   3  12       34.33       18.54      9.79 o 
  -3   3  12       34.55       27.95      6.60 o 
  -2   3  12        9.48       -0.89      5.46 o 
  -1   3  12        4.10       -9.52     11.72 o 
   0   3  12       62.74       77.28     13.19 o 
  -4   4  12        6.24       -6.26     14.94 o 
  -3   4  12       19.70       22.80      6.60 o 
  -2   4  12        0.35        2.42      6.03 o 
  -3 -11  13        0.55        1.00      7.69 o 
  -2 -11  13       41.36       48.37      6.56 o 
  -1 -11  13        6.29       12.39      6.25 o 
   0 -11  13       32.16       44.37      8.74 o 
  -4 -10  13        7.06        0.31      5.21 o 
  -3 -10  13       23.35       22.95     13.35 o 
  -2 -10  13       21.24       28.84      6.28 o 
  -1 -10  13       64.27       53.33      9.72 o 
   0 -10  13       18.05        6.03      5.69 o 
   1 -10  13        1.13       -1.10     14.65 o 
  -5  -9  13        1.59        7.02      5.14 o 
  -4  -9  13      199.35      190.02      9.85 o 
  -3  -9  13       40.55       39.08      7.83 o 
  -2  -9  13       37.35       31.40      5.91 o 
  -1  -9  13      139.30      160.61     11.72 o 
   0  -9  13        1.02       -5.39      5.39 o 
   1  -9  13      104.51      123.06     21.61 o 
  -5  -8  13        1.26       -0.44      4.31 o 
  -4  -8  13        5.95        9.77      5.27 o 
  -3  -8  13       42.65       44.77      5.65 o 
  -2  -8  13      204.09      208.55      9.10 o 
  -1  -8  13       74.06       82.60      9.89 o 
   0  -8  13      265.93      306.84     12.04 o 
   1  -8  13        1.21       -2.56     14.28 o 
   2  -8  13      111.45      132.81     15.64 o 
  -6  -7  13        0.13       11.42      6.29 o 
  -5  -7  13       20.88       24.45      4.97 o 
  -4  -7  13      100.24      108.50      7.10 o 
  -3  -7  13       74.59       72.89     11.66 o 
  -2  -7  13       52.75       56.80      5.79 o 
  -1  -7  13      209.95      229.31     11.04 o 
   0  -7  13      112.76      116.98     12.09 o 
   1  -7  13      145.86      173.74     11.86 o 
   2  -7  13        8.87       12.00     10.06 o 
  -6  -6  13       21.17       16.13      5.85 o 
  -5  -6  13       17.49       16.58      3.38 o 
  -4  -6  13       19.68       18.55      4.57 o 
  -3  -6  13      192.95      181.77      8.55 o 
  -2  -6  13      119.70      118.26      6.83 o 
  -1  -6  13      126.47      135.64      7.95 o 
   0  -6  13      338.24      350.33     30.03 o 
   1  -6  13        0.83        1.56      7.15 o 
   2  -6  13      258.64      215.36     23.81 o 
  -6  -5  13       22.90        8.96      7.55 o 
  -5  -5  13       14.39       13.92      3.36 o 
  -4  -5  13        1.28        3.16      5.68 o 
  -3  -5  13        2.98       -2.55      5.44 o 
  -2  -5  13       22.28       30.21      5.03 o 
  -1  -5  13      100.29       75.81     12.82 o 
   0  -5  13      117.98      118.35     14.47 o 
   1  -5  13      126.57      119.89     10.67 o 
   2  -5  13       17.27       20.11     10.58 o 
  -6  -4  13        5.68       14.15      5.65 o 
  -5  -4  13       17.02       18.23      3.72 o 
  -4  -4  13        1.59        3.48      4.71 o 
  -3  -4  13       39.01       41.14      5.09 o 
  -2  -4  13       59.76       67.39     13.19 o 
  -1  -4  13        6.99        6.23      9.89 o 
   0  -4  13      372.65      414.89     46.33 o 
   1  -4  13       31.50       28.62      6.60 o 
   2  -4  13      338.00      345.87     34.43 o 
  -6  -3  13      139.24      149.76      9.35 o 
  -5  -3  13        0.96       -1.65      3.06 o 
  -4  -3  13       37.35       30.44      4.48 o 
  -3  -3  13        5.12       -6.51      6.51 o 
  -2  -3  13       12.43        6.96     10.99 o 
  -1  -3  13      119.05      146.87     15.75 o 
   0  -3  13        1.21       -0.74      7.83 o 
   1  -3  13      200.02      229.27     12.86 o 
   2  -3  13       58.68       32.26     10.84 o 
  -6  -2  13        6.27        6.56      4.59 o 
  -5  -2  13      165.79      173.57      6.86 o 
  -4  -2  13        4.07        0.28      3.52 o 
  -3  -2  13       20.28       27.30      4.79 o 
  -2  -2  13       18.74        5.49     10.62 o 
  -1  -2  13        1.80        4.76     10.99 o 
   0  -2  13       82.07       83.87     12.45 o 
   1  -2  13        3.72        9.46      5.82 o 
  -6  -1  13      148.67      165.89     11.13 o 
  -5  -1  13       43.48       41.59      4.81 o 
  -4  -1  13      146.61      136.33      8.05 o 
  -3  -1  13        7.93        1.64     11.18 o 
  -2  -1  13      283.21      258.21     20.14 o 
  -1  -1  13        0.98       -9.89      9.89 o 
   0  -1  13      129.59      142.11     15.02 o 
   1  -1  13       48.80       54.96      6.63 o 
  -6   0  13       34.44       59.55      8.06 o 
  -5   0  13      357.49      350.03     11.50 o 
  -4   0  13        7.06       11.91      5.24 o 
  -3   0  13      131.37      143.46      9.48 o 
  -2   0  13       33.27       30.03     13.19 o 
  -1   0  13        3.86       -3.66     10.62 o 
   0   0  13       44.76       64.83     12.45 o 
  -5   1  13       22.46       19.37      6.64 o 
  -4   1  13       43.89       57.19     10.46 o 
  -3   1  13       66.97       80.03      7.76 o 
  -2   1  13       62.15       77.28     15.02 o 
  -1   1  13       53.03       58.60     13.55 o 
   0   1  13        1.65       -4.40     10.62 o 
  -4   2  13       20.11       22.45      8.61 o 
  -3   2  13       66.34       96.72      8.48 o 
  -2   2  13       48.35       41.39     13.92 o 
  -1   2  13       62.78       69.22     14.65 o 
  -2 -10  14      147.04      152.34     17.40 o 
  -4  -9  14       14.29        7.18      8.61 o 
  -3  -9  14        7.12        2.19      5.39 o 
  -2  -9  14        2.36       -3.08      8.97 o 
  -1  -9  14       73.50       64.97     13.41 o 
   0  -9  14       10.12        1.37      6.02 o 
  -4  -8  14        8.61        8.06      5.49 o 
  -3  -8  14        2.14       -4.09      6.11 o 
  -2  -8  14       23.18       34.42      6.82 o 
  -1  -8  14        1.12       -6.23      6.23 o 
   0  -8  14      128.34      137.52      8.90 o 
  -4  -7  14       10.93        9.94      5.55 o 
  -3  -7  14        0.77       -4.75      4.75 o 
  -2  -7  14       12.16       18.93      6.57 o 
  -1  -7  14       37.08       33.97      7.30 o 
   0  -7  14        6.51       -4.15      6.53 o 
   1  -7  14       45.56       51.64     17.58 o 
  -5  -6  14       60.17       64.87     14.47 o 
  -4  -6  14        8.61       -1.63      5.27 o 
  -3  -6  14        4.79        9.18      5.09 o 
  -2  -6  14        4.85       13.19      5.93 o 
  -1  -6  14       44.65       42.12     12.82 o 
   0  -6  14       28.70       16.99     10.62 o 
   1  -6  14       78.63       97.42     20.88 o 
  -5  -5  14        3.84       -5.31      5.31 o 
  -4  -5  14       94.52      102.09      9.89 o 
  -3  -5  14       23.20       11.52      5.15 o 
  -2  -5  14       19.02       16.22      5.98 o 
  -1  -5  14        4.19      -10.26     10.26 o 
   0  -5  14       63.00       86.07     12.82 o 
   1  -5  14        2.78       -5.58      6.73 o 
  -5  -4  14       98.22       99.62      8.42 o 
  -4  -4  14       70.12       65.70      7.04 o 
  -3  -4  14       32.49       30.04      5.51 o 
  -2  -4  14      197.27      169.94     18.31 o 
  -1  -4  14       43.73       38.82     12.45 o 
   0  -4  14       45.70       50.54     12.09 o 
   1  -4  14       16.19        7.21      8.79 o 
  -5  -3  14        6.85        5.86      4.29 o 
  -4  -3  14      258.21      269.90     10.08 o 
  -3  -3  14       88.27       91.40     10.03 o 
  -2  -3  14      165.88      155.66     16.85 o 
  -1  -3  14       54.74       64.83     13.55 o 
   0  -3  14       10.63      -10.26     10.26 o 
  -5  -2  14      243.76      276.69     11.25 o 
  -4  -2  14       23.98       23.32      4.28 o 
  -3  -2  14       97.07      131.85     16.85 o 
  -2  -2  14       63.27       72.15     13.92 o 
  -1  -2  14       22.19       32.23     12.82 o 
   0  -2  14       43.74       43.58     12.09 o 
  -5  -1  14       60.09       46.08      5.24 o 
  -4  -1  14       35.18       44.01      6.46 o 
  -3  -1  14       14.14       23.07     14.28 o 
  -2  -1  14       86.42       81.67     15.38 o 
  -1  -1  14       54.95       60.80     13.92 o 
  -4   0  14       75.60       72.11      7.12 o 
  -3   0  14       48.31       54.94     15.02 o 
  -2   0  14      138.42      153.09     17.95 o 
  -3  -7  15      165.29      162.86     26.92 o 
  -2  -7  15       22.20       16.18      7.10 o 
  -3  -6  15        9.11        6.51      6.52 o 
  -2  -6  15      162.71      175.53     12.64 o 
  -4  -5  15      130.06      131.01      8.09 o 
  -3  -5  15      193.10      208.40     14.65 o 
  -2  -5  15       65.24       58.14      8.04 o 
  -1  -5  15      294.32      303.62     22.71 o 
  -4  -4  15        1.50       -4.40      6.96 o 
  -3  -4  15       36.67       47.16      7.35 o 
  -2  -4  15       37.64       39.19     15.02 o 
  -3  -3  15       30.99       45.42     13.92 o 
  -2  -3  15       23.20       41.02     15.02 o 
                                                 
